# Supplementary material for: Pseudomonadota in the oral cavity: a glimpse into the environment-human nexus
Source: Appl Microbiol Biotechnol. 2022 Dec 26;107(2-3):517–34. doi: 10.1007/s00253-022-12333-y (PMC9842593; doi:10.1007/s00253-022-12333-y)
Supplement: Supplementary file 1 — Supplementary file1 (XLSX 126 KB) [file 253_2022_12333_MOESM1_ESM.xlsx]

## Sheet: Description
- Journal name	Applied Microbiology and Biotechnology
- Manuscript Title	Pseudomonadota in the oral cavity: a glimpse into the environment-human nexus
- The name(s) of the author(s)	Inês Leãoa#, Teresa Bento de Carvalhoa#, Valentina Henriquesa#, Catarina Ferreiraa, Benedita Sampaio-Maiab,c, Célia M. Manaiaa*
- The affiliation(s) and address(es) of the author(s)	aUniversidade Católica Portuguesa, CBQF - Centro de Biotecnologia e Química Fina – Laboratório Associado, Escola Superior de Biotecnologia, Porto, Portugal;
	bi3S-Instituto de Investigação e Inovação em Saúde, Universidade do Porto, Portugal;
	cFaculdade de Medicina Dentária da Universidade do Porto, Portugal
	#, contributed equally for this study
	*, corresponding author
- The e-mail address, telephone and fax numbers of the corresponding author	E-mail address: cmanaia@ucp.pt (C. M. Manaia)

## Sheet: Table S1 - Publications
Table S1. List of publications selected for the study based on the search and selection criteria explianed in Figure 1 and the main text. Summary of identification methods and population studied in each publication.
Authors	Title	DOI/PMID	Google	Pubmed	Both	Number of individuals	Age range / Average age	Identification method
Aas et al., 2005	Defining the Normal Bacterial Flora of the Oral Cavity	10.1128/JCM.43.11.5721–5732.2005	SIM			5	23-55	16S rRNA/Cloning of PCR-amplified DNA and sequencing
Ahn et al., 2011	Oral Microbiome Profiles: 16S rRNA Pyrosequencing and Microarray Assay Comparison	10.1371/journal.pone.0022788	SIM			20	19-89	16S rRNA gene; V3–V5 region / pyrosequencing
Alcaraz et al., 2012	Identifying a healthy oral microbiome through metagenomics	10.1111/j.1469-0691.2012.03857.x	SIM			8	*(1)	16S rRNA gene; pyrosequencing
Ansari et al., 2018	Association of oral Helicobacter pylori with gastric complications	10.1016/j.lfs.2018.05.026		sim		567	20-80	PCR targeting specfic genes of Helicobacter pylori - β globulin, 16S rRNA, babA, cagA, ureA, ureC and vacA
Belstrøm et al., 2014	Bacterial profiles of saliva in relation to diet, lifestyle factors, and socioeconomic status	10.3402/jom.v6.23609	SIM			292	20-81	PCR; DNA-DNA hybridization (microarray) with 18-20 16S rRNA gene probes
Bescos et al., 2020	Effects of Chlorhexidine mouthwash on the oral microbiome	10.1038/s41598-020-61912-4	SIM			36	26 ± 1	16S rRNA gene; V1–V2 region / Ion Torrent sequencing
Bik et al., 2010	Bacterial diversity in the oral cavity of 10 healthy individuals	10.1038/ismej.2010.30	SIM			10	27-61	16S rRNA/Cloning of PCR-amplified DNA and sequencing
Bürgers et al., 2008	Helicobacter pylori in human oral cavity and stomach	10.1111/j.1600-0722.2008.00543.x		SIM		94	26-65	PCR targeting large subunit urease enconding gene of Helicobacter pylori
Cephas et al., 2011	Comparative Analysis of Salivary Bacterial Microbiome Diversity in Edentulous Infants and Their Mothers or Primary Care Givers Using Pyrosequencing	10.1371/journal.pone.0023503	SIM			5	30.86 ± 9.5	16S rRNA gene; V4–V6 region / pyrosequencing
Chen et al., 2018	Variations in oral microbiome profiles in rheumatoid arthritis and osteoarthritis with potential biomarkers for arthritis screening	10.1038/s41598-018-35473-6		SIM		332	31-81	16S rRNA/ Illumina
Collado et al., 2018	Timing of food intake impacts daily rhythms of human salivary microbiota: a randomized, crossover study	10.1096/fj.201700697RR		SIM		10	25.6 ± 4.1	16S rRNA; V3-V4 region /Illumina
Dai et al., 2018	Effect of oral hygiene programmes on oral opportunistic pathogens during stroke rehabilitation	10.1111/odi.13005		SIM		94	66.3±11.2; 66.9±10.6	Culturing; API (Biomerieux)
Dashper et al., 2019	Temporal development of the oral microbiome and prediction of early childhood caries	10.1038/s41598-019-56233-0			sim	134	30.23 (±5.25)	16S rRNA gene; V4 region / Ion Torrent sequencing
Dassi et al., 2014	Enhanced microbial diversity in the saliva microbiome induced by short-term probiotic intake revealed by 16S rRNA sequencing on the IonTorrent PGM platform	10.1016/j.jbiotec.2014.03.024	SIM			12	>18	16S rRNA gene; V3 region / Ion Torrent sequencing
Dassi et al., 2018	The short-term impact of probiotic consumption on the oral cavity microbiome	10.1038/s41598-018-28491-x			sim	21	23 ± 1.23	16S rRNA; V4 region / Illumina
De Filippis et al., 2014	The Same Microbiota and a Potentially Discriminant Metabolome in the Saliva of Omnivore, Ovo-Lacto-Vegetarian and Vegan Individuals	10.1371/journal.pone.0112373		SIM		161	18 - 55	16S rRNA gene; V1-V3 region / pyrosequencing
Dewhirst et al., 2010	The Human Oral Microbiome	10.1128/JB.00542-10			sim	*	*(2)	16S rRNA/Cloning of PCR-amplified DNA and sequencing
Dong et al., 2018	Microbial Similarity and Preference for Specific Sites in Healthy Oral Cavity and Esophagus	10.3389/fmicb.2018.01603	SIM			27	40 - 69	16S rRNA; V3-V4 region / Illumina
Duran-Pinedo et al., 2014	Community-wide transcriptome of the oral microbiome in subjects with and without periodontitis	10.1038/ismej.2014.23	SIM			13	>18	Metagenome search for 498 genomes from 283 species of bacteria
Edlund et al., 2013	An in vitro biofilm model system maintaining a highly reproducible species and metabolic diversity approaching that of the human oral microbiome	10.1186/2049-2618-1-25	SIM			6	>18	16S rRNA gene; pyrosequencing
Engström et al., 2018	Increased citrullination and expression of peptidylarginine deiminases independently of P. gingivalis and A. Actinomycetemcomitans in gingival tissue of patients with periodontitis	10.1186/s12967-018-1588-2		SIM		30	50 ± 19; 43 ± 19	Immunodetection
Fåk et al., 2015	Oral microbiota in patients with atherosclerosis	10.1016/j.atherosclerosis.2015.10.097	SIM			92	61 - 78	16S rRNA gene; pyrosequencing
Fan et al., 2018	Drinking alcohol is associated with variation in the human oral microbiome in a large study of American adults	10.1186/s40168-018-0448-x			sim	1044	55 - 87	16S rRNA gene; V3-V4 region / pyrosequencing
Farrel et al., 2012	Variations of oral microbiota are associated with pancreatic diseases including pancreatic cancer	10.1136/gutjnl-2011-300784		SIM		103	66.5±8.9; 66.4±10.5; 69.9±11.6 ;65.1±10.1	DNA-DNA hybridization (microarray); PCR
Feng et al., 2017	The oral microbiome community variations associated with normal, potentially malignant disorders and malignant lesions of the oral cavity	28413200			sim	27	>20	16S rRNA/Cloning of PCR-amplified V6-V9 region/ Restricted Fragment Lenght Polymorphism
Fernández-Tilapa et al., 2011	vacA genotypes in oral cavity and Helicobacter pylori seropositivity among adults without dyspepsia	10.4317/medoral.16.e175		SIM		200	>18	PCR targeting specfic region of the 16S rRNA gene of Helicobacter pylori
Flemer et al., 2018	The oral microbiota in colorectal cancer is distinctive and predictive	10.1136/gutjnl-2017-314814		SIM		91	51.5±12.4; 65.7±10.9; 59.2±15.1	16S rRNA gene; V3-V4 region / Illumina
Hall et al., 2017	Inter-personal diversity and temporal dynamics of dental, tongue, and salivary microbiota in the healthy oral cavity	10.1038/s41522-016-0011-0				10	25.3 ± 3.1	16S rRNA gene; V4 region / Illumina
Hansen et al., 2018	Impact of a vegan diet on the human salivary microbiota	10.1038/s41598-018-24207-3		SIM		160	18-65	16S rRNA gene; V3-V4 region / Illumina
Hayes et al., 2018	Association of Oral Microbiome With Risk for Incident Head and Neck Squamous Cell Cancer	10.1001/jamaoncol.2017.4777		SIM		383	71.0 ±6.4; 62.7±4.8; 63.2±5.0	16S rRNA gene; V3-V4 region / pyrosequencing
Holgerson et al., 2020	A longitudinal study of the development of the saliva microbiome in infants 2 days to 5 years compared to the microbiome in adolescents	10.1038/s41598-020-66658-7	SIM			175	18	16S rRNA gene; V3-V4 region / Illumina
Iwai et al., 2019	Association between Helicobacter pylori infection and dental pulp reservoirs in Japanese adults	10.1186/s12903-019-0967-2		SIM		192	58.6 ± 18.8	PCR targeting ureA gene of Helicobacter pylori
Iwauchi et al., 2019	Relationship between oral and gut microbiota in elderly people	10.1002/iid3.266		SIM		59	35.9 ± 5.0; 80.2 ± 9.1	16S rRNA gene; V3-V4 region / Illumina
Jiang et al., 2019	The Oral Microbiome in the Elderly With Dental Caries and Health	10.3389/fcimb.2018.00442		SIM		46	>60	16S rRNA gene; V3-V4 region / Illumina
Kanazuru et al., 2010	Role of Hydrogen Generation by Klebsiella pneumoniae in the Oral Cavity	10.1007/s12275-010-0149-z		SIM		6	*(3)	Cultured-based; 16S rRNA gene based identification
Kazanowska-Dygdała et al., 2015	The presence of Helicobacter pylori in oral cavities of patients with leukoplakia and oral lichen planus	10.1590/1678-775720150203		SIM		166	52.4 ;53.4 ;51.1	PCR targeting Helicobacter pylori specific genes
Leake et al., 2016	The salivary microbiome for differentiating individuals: proof of principle	10.1016/j.micinf.2016.03.011	SIM			2	>18	16S rRNA gene; V5 region/ rpoB gene / Illumina
Leão et al., 2011	Influence of consumption of probiotics on presence of enterobacteria in the oral cavity	10.1590/s1806-83242011000500005		SIM		20	*(4)	Culturing; API (Biomerieux)
Leão-Vasconcelos et al., 2015	Enterobacteriaceae ISOLATES FROM THE ORAL CAVITY OF WORKERS IN A BRAZILIAN ONCOLOGY HOSPITAL	10.1590/S0036-46652015000200004		SIM		294	>18	Culturing; Biochemical tests
Lee et al., 2017	Bacterial alterations in salivary microbiota and their association in oral cancer	10.1038/s41598-017-16418-x		SIM		376	52±14; 50±11; 53±10	16S rRNA gene; V4 region / Illumina
Li et al., 2013	The saliva microbiome of Pan and Homo	10.1186/1471-2180-13-204		SIM		28	20-40	16S rRNA gene; V1-V2 region / pyrosequencing
Li et al., 2019	Inverse Association Between the Skin and Oral Microbiota in Atopic Dermatitis	10.1016/j.jid.2019.02.009		SIM		292	*(5)	16S rRNA gene; V3-V4 region / Illumina
Lim et al., 2017	The saliva microbiome profiles are minimally affected by collection method or DNA extraction protocols	10.1038/s41598-017-07885-3		SIM		40	20-30	16S rRNA gene; V6-V8 region / Illumina
Lim et al., 2018	The Performance of an Oral Microbiome Biomarker Panel in Predicting Oral Cavity and Oropharyngeal Cancers	10.3389/fcimb.2018.00267		SIM		30	20-30 ; >50	16S rRNA gene; V6-V8 region / Illumina
Lima et al., 2015	Pseudomonas spp. ISOLATED FROM THE ORAL CAVITY OF HEALTHCARE WORKERS FROM AN ONCOLOGY HOSPITAL IN MIDWESTERN BRAZIL	10.1590/S0036-46652015000600009		SIM		294	>18	Culturing; Biochemical tests
Lin et al., 2019	Association between the oral microbiome and brain resting state connectivity in smokers	10.1016/j.neuroimage.2019.06.023		SIM		60	21-56	16S rRNA gene; V4 region / Illumina
Liu et al., 2012	Deep Sequencing of the Oral Microbiome Reveals Signatures of Periodontal Disease	10.1371/journal.pone.0037919	SIM			5	28-45	16S rRNA gene / Sequencing
Liu et al., 2018	Analysis of Oral Microbiota Revealed High Abundance of Prevotella Intermedia in Gout Patients	10.1159/000493626			sim	42	54.42±12.87; 53.50±10.92; 55.95±9.50	16S rRNA gene; V3-V6 region / Illumina
Lokmer et al., 2020	Response of the human gut and saliva microbiome to urbanization in Cameroon	10.1038/s41598-020-59849-9	SIM			147	18-65	16S rRNA gene; V4 region / Illumina
Lundmark et al., 2019	Identification of Salivary Microbiota and Its Association With Host Inflammatory Mediators in Periodontitis	10.3389/fcimb.2019.00216		SIM		114	22-88	16S rRNA gene; V3-V4 region / Illumina
Medina et al., 2017	Correlation between virulence markers of Helicobacter pylori in the oral cavity and gastric biopsies	10.1590/S0004-2803.201700000-24		SIM		61	18-69	PCR targeting ureA gene of Helicobacter pylori
Mihaila et al., 2019	The oral microbiome of early stage Parkinson’s disease and its relationship with functional measures of motor and non-motor function	10.1371/journal.pone.0218252		SIM		84	69.5 and 68.5	PCR targeting ureA gene of Helicobacter pylori
Nasidze et al., 2009(a)	Global diversity in the human salivary microbiome	10.1101/gr.084616.108	SIM			120	*(6)	16S rRNA/Cloning of PCR-amplified DNA and sequencing
Nasidze et al., 2009(b)	Comparative analysis of human saliva microbiome diversity by barcoded pyrosequencing and cloning approaches	10.1016/j.ab.2009.04.034	SIM			12	*(7)	16S rRNA/Cloning of PCR-amplified DNA and sequencing
Nasidze et al., 2011	High Diversity of the Saliva Microbiome in Batwa Pygmies	10.1371/journal.pone.0023352	SIM			72	*(8)	16S rRNA/Cloning of PCR-amplified DNA and sequencing
Noguera-Julian et al., 2016	Oral Microbiome in HIV - associated Periodontitis	10.1097/MD.0000000000005821		SIM		50	37-54	16S rRNA gene; V4 region / Illumina
Peters et al., 2017	Oral microbiome composition reflects prospective risk for esophageal cancers	10.1158/0008-5472.CAN-17-1296		SIM		316	60-74	16S rRNA gene; V4 region / Illumina
Pushalkar et al., 2012	Comparison of oral microbiota in tumor and non-tumor tissues of patients with oral squamous cell carcinoma	10.1186/1471-2180-12-144		SIM		10	59	DGGE / Cloning /sequencing
Rafeek et al., 2018	Xylitol and sorbitol effects on the microbiome of saliva and plaque	10.1080/20002297.2018.1536181		SIM		30	>18	16S rRNA gene; V4 region / Illumina
Rodríguez-Rabassa et al., 2018	Cigarette Smoking Modulation of Saliva Microbial Composition and Cytokine Levels	10.3390/ijerph15112479		SIM		34	28-50	16S rRNA gene; V3-V4 region / Illumina
Ryutaro Jo et al., 2019	Comparison of oral microbiome profiles in stimulated and unstimulated saliva, tongue, and mouth-rinsed water	10.1038/s41598-019-52445-6	SIM			10	24-40	16S rRNA gene / Illumina
Sachdeo et al., 2007	Biofilms in the Edentulous Oral Cavity	10.1111/j.1532-849X.2008.00301.x		SIM		61	59.6 ±11.3	PCR; DNA-DNA hybridization (microarray) with 16S rRNA gene probes
Singh et al., 2019	Gastro-intestinal and oral microbiome signatures associated with healthy aging	10.1007/s11357-019-00098-8		SIM		65	70-82	16S rRNA gene; V3-V4 region / Illumina
Takeshita et al., 2016	Bacterial diversity in saliva and oral health-related conditions: the Hisayama Study	10.1038/srep22164	SIM			2338	64.7± 11.8 ; 60.2± 10.8	16S rRNA gene; V1-V2 region / Ion Torrent
Thomas et al., 2014	Alcohol and tobacco consumption affects bacterial richness in oral cavity mucosa biofilms	10.1186/s12866-014-0250-2	SIM			22	58.11 ± 8.28; 59.86 ± 3.39; 56.67 ± 2.49	16S rRNA gene; V1 region / Ion Torrent
Tuon et al., 2017	Prospective, randomised, controlled study evaluating early modification of oral microbiota following admission to the intensive care unit and oral hygiene with chlorhexidine	10.1016/j.jgar.2016.12.007		SIM		16	19-83	Culturing; Biochemical tests
Vanhatalo et al., 2018	Nitrate-responsive oral microbiome modulates nitric oxide homeostasis and blood pressure in humans	10.1016/j.freeradbiomed.2018.05.078		SIM		18	18-22; 70-79	16S rRNA gene; V1-V3 region / Illumina
Vesty et al. 2017	Evaluating the Impact of DNA Extraction Method on the Representation of Human Oral Bacterial and Fungal Communities	10.1371/journal.pone.0169877	SIM			12	*(9)	16S rRNA gene; V3-V4 region / Illumina
Wang et al., 2019	Alterations of the oral microbiome in patients treated with the Invisalign system or with fixed appliances	10.1016/j.ajodo.2018.11.017		SIM		26	20-25	DGGE / Cloning /sequencing
Welch et al., 2016	Biogeography of a human oral microbiome at the micron scale	10.1073/pnas.1522149113			sim	22	*(10)	16S rRNA gene; V1-V3 and V3-V5 regions / pyrosequencing
Wu et al., 2016	Cigarette smoking and the oral microbiome in a large study of American adults	10.1038/ismej.2016.37			sim	1204	55-74	16S rRNA gene; V1-V3 and V3-V5 regions / pyrosequencing
Xi et al., 2019	Comparative analysis of the oral microbiota between iron-deficiency anaemia (IDA) patients and healthy individuals by highthroughput sequencing	10.1038/ismej.2016.37		SIM		1204	70.53±6.15; 70.71±6.23; 68.82±6.91	16S rRNA gene; V3-V4 region / pyrosequencing
Xian et al., 2018	The Oral Microbiome Bank of China	10.1038/s41368-018-0018-x		SIM		*	*(11)	16S rRNA gene; V1-V3 region / pyrosequencing
Xu et al., 2015	Oral cavity contains distinct niches with dynamic microbial communities	10.1111/1462-2920.12502		SIM		16	15-17;30-41; 62-76	16S rRNA gene / pyrosequencing
Yamashita et al., 2013	Prevalence of drug-resistant opportunistic microorganisms in oral cavity after treatment for oral cancer	10.2334/josnusd.55.145		SIM		83	57-98	16S rRNA gene / pyrosequencing
Yang et al., 2011	Saliva microbiomes distinguish caries-active from healthy human populations	10.1038/ismej.2011.71	SIM			45	18-22	16S rRNA gene / pyrosequencing
Yeo et al., 2019	Health and saliva microbiomes of a semi-urbanized indigenous tribe in Peninsular Malaysia	10.12688/f1000research.17706.3	SIM			72	18-66	16S rRNA gene; V3-V4 region / Illumina
Yeoh et al., 2019	The human oral cavity microbiota composition during acute tonsillitis: a cross-sectional survey	10.1186/s12903-019-0956-5		SIM		208	*(12)	16S rRNA gene; V3-V4 region / Illumina
Yu et al., 2017	The effect of cigarette smoking on the oral and nasal microbiota	10.1186/s40168-016-0226-6		SIM		43	28-50	16S rRNA gene; V3-V4 region / Illumina
Yu et al., 2020	Dysbiosis of saliva microbiome in patients with oral lichen planus	10.1186/s12866-020-01733-7	SIM			40	46.6 ± 12.1 51.6 ± 14.2 34.7 ± 17.3 47.0 ± 13.27	16S rRNA gene; V4 region / Illumina
Yuan et al., 2018	Green Tea Liquid Consumption Alters the Human Intestinal and Oral Microbiome	10.1002/mnfr.201800178		SIM		12	27-46	16S rRNA gene; V4-V5 region / Illumina
Zaura et al., 2009	Defining the healthy "core microbiome" of oral microbial communities	10.1186/1471-2180-9-259			sim	3	29-45	16S rRNA gene / V5-V6 region; pyrosequencing
Zaura et al., 2017	On the ecosystemic network of saliva in healthy young adults	10.1038/ismej.2016.199			sim	268	18-32	16S rRNA gene; V4 region / Illumina
Zawadzki et al., 2016	Identification of infectious microbiota from oral cavity environment of various population group patients as a preventive approach to human health risk factors	10.5604/12321966.1226847		SIM		95	20-55	Culturing; Biochemical tests
Zhang et al., 2019	Compositional and Functional Analysis of the Microbiome in Tissue and Saliva of Oral Squamous Cell Carcinoma	10.3389/fmicb.2019.01439	SIM			30	33-80	16S rRNA gene; V3-V4 region / Illumina
Zhang et al., 2020	Human oral microbiome dysbiosis as a novel non-invasive biomarker in detection of colorectal cancer	10.7150/thno.49515	SIM			253	50.71±11.34; 51.88±7.67; 59.25±10.71	16S rRNA gene; V1-V2 region / Illumina
Zhou et al., 2018	Oral microbial flora of patients with Sicca syndrome	10.3892/mmr.2018.9520		SIM		14	51.4 and 50.5	16S rRNA gene; V4-V5 region / Illumina
			28	48	10
				86
(*) - Information concerning the study group was not clearly provided. From these articles, the following information was considered relevant: (1) Alcaraz et al., 2012 - Samples from the supragingival dental plaque were retrived from eight individuals which differed in oral health status; (2) Dewhirst et al., 2010 - Analysis of 16S rRNA gene sequences from 36,043 clones and over 1,000 isolates co…
Search methods
Scientific articles that best matched (the 50 first best matches) expressions referring to the human oral microbiome and Proteobacteria were searched in the databases PubMed and Google Scholar ( accesses from 26th of March to 5th of December 2020). Proteobacteria taxa were compiled from the databases NIH Human Microbiome Project (https://www.hmpdacc.org/)and the expanded Human Oral Microbiome Dat…

## Sheet: Table S2 - List of genera
Table S2. List of genera and respective taxonomic position reported in the oral cavity, supporting the short list provided in Table 1.
Reference (Table S1)	Subjects	Oral Cavity	Pseudomonadota class	Genus	Species	Taxa ID	Identity %
Aas et al., 2005	age (23-55) healthy	Subgingival plaque	Beta	Eikenella	Eikenella corrodens	539	0.98
		Tonsils	Beta	Kingella	-	32257	0.98
		Tooth surfaces	Beta	Kingella	Kingella denitrificans	502	0.98
		Tooth surfaces	Beta	Lautropia	-	47670	0.98
		Hard palate	Beta	Neisseria	Neisseria subflava	28449	0.98
		Hard palate	Beta	Neisseria	Neisseria polysaccharea	489	0.98
		Tooth surfaces	Beta	Neisseria	Neisseria bacilliformis	267212	0.98
		Tooth surfaces	Beta	Neisseria	Neisseria sp.	482	0.98
		Tooth surfaces	Beta	Neisseria	Neisseria mucosa	488	0.98
		Tooth surfaces	Beta	Neisseria	Neisseria elongata	495	0.98
		Hard palate	Beta	Simonsiella	Simonsiella muelleri	72	0.98
		Hard palate	Epsilon	Campylobacter	-	194	0.98
		Hard palate	Epsilon	Campylobacter	-	194	0.98
		Buccal epithelium	Epsilon	Campylobacter	Campylobacter concisus	199	0.98
		Tonsils	Epsilon	Campylobacter	Campylobacter gracilis	824	0.98
		Tonsils	Epsilon	Campylobacter	Campylobacter showae	204	0.98
		Subgingival plaque	Epsilon	Campylobacter	Campylobacter curvus	200	0.98
		Buccal epithelium	Gamma	Haemophilus	Haemophilus parainfluenzae	729	0.98
Ahn et al., 2011	oral cancer (ages 19–89)	Saliva	Beta	Kingella	-	32257	0.8
			Beta	Neisseria	-	482	0.8
			Epsilon	Campylobacter	-	194	0.8
			Gamma	Aggregatibacter	-	416916	0.8
			Gamma	Cardiobacterium	-	2717	0.8
			Gamma	Haemophilus	-	724	0.8
Alcaraz et al., 2012	Healthy subjects	Supragingival dental plaque	Alpha	Anaplasma	-	768	Not aplicable
			Alpha	Ehrlichia	-	943	Not aplicable
			Alpha	Magnetospirillum	-	13134	Not aplicable
			Alpha	Rickettsia	-	780	Not aplicable
			Alpha	Wolbachia	-	953	Not aplicable
			Alpha	Zymomonas	-	541	Not aplicable
			Beta	Azoarcus	-	12960	Not aplicable
			Beta	Delftia	-	80865	Not aplicable
			Beta	Diaphorobacter	-	238749	Not aplicable
			Beta	Eikenella	-	538	Not aplicable
			Beta	Kingella	-	32257	Not aplicable
			Beta	Laribacter	-	168470	Not aplicable
			Delta	Desulfotalea	-	109168	Not aplicable
			Delta	Lawsonia	-	41707	Not aplicable
			Epsilon	Arcobacter	-	28196	Not aplicable
			Gamma	Aeromonas	-	642	Not aplicable
			Gamma	Aggregatibacter	-	416916	Not aplicable
			Gamma	Alkalilimnicola	-	133193	Not aplicable
			Gamma	Baumannia	-	198346	Not aplicable
			Gamma	Escherichia	-	561	Not aplicable
			Gamma	Haemophilus	-	724	Not aplicable
			Gamma	Herminiimonas	-	724	Not aplicable
			Gamma	Legionella	-	445	Not aplicable
			Gamma	Mannheimia	-	32257	Not aplicable
			Gamma	Pasteurella	-	745	Not aplicable
			Gamma	Pectobacterium	-	122277	Not aplicable
			Gamma	Photobacterium	-	657	Not aplicable
			Gamma	Psychrobacter	-	497	Not aplicable
			Gamma	Stenotrophomonas	-	40323	Not aplicable
			Gamma	Xanthomonas	-	338	Not aplicable
Ansari et al., 2018	Subjects with periodontal infections	plaque	Epsilon	Helicobacter	Helicobacter pylori	210	Not aplicable
Belstrøm et al., 2014	low and high social-economical men and women	Saliva	Beta	Achromobacter	Achromobacter xylosoxidans	85698	Not aplicable
			Beta	Neisseria	-	482	Not aplicable
			Gamma	Aggregatibacter	Aggregatibacter segnis	739	Not aplicable
Bescos et al., 2020	adults	Saliva	Beta	Eikenella	-	538	Not aplicable
			Beta	Hylemonella	-	232523	Not aplicable
			Beta	Kingella	-	32257	Not aplicable
			Beta	Neisseria	-	482	Not aplicable
			Epsilon	Campylobacter	-	194	Not aplicable
			Gamma	Escherichia	-	561	Not aplicable
			Gamma	Haemophilus	-	724	Not aplicable
			Gamma	Haemophilus	-	724	Not aplicable
Bik et al., 2010	healthy adult	Saliva	Beta	Brachymonas	-	28219	Not aplicable
			Beta	Eikenella	-	538	Not aplicable
			Beta	Hylemonella	-	232523	Not aplicable
			Beta	Kingella	-	32257	Not aplicable
			Beta	Lautropia	-	47670	Not aplicable
			Beta	Neisseria	-	482	Not aplicable
			Beta	Propionivibrio	-	83766	Not aplicable
			Epsilon	Campylobacter	-	194	Not aplicable
			Gamma	Cardiobacterium	-	2717	Not aplicable
			Gamma	Haemophilus	-	724	Not aplicable
Bürgers et al., 2008	Gastric problems	Saliva, supragingival dental plaque, subgingival plaque, dorsum tongue	Epsilon	Helicobacter	Helicobacter pylori	210	Not aplicable
Cephas et al., 2011	recent mothers or primary care givers	Saliva	Alpha	Acetobacter	Acetobacter orleanensis	104099	0.97
			Alpha	Acetobacter	Acetobacter pomorum	65959	0.97
			Alpha	Asticcacaulis	Asticcacaulis biprosthecium	76891	0.97
			Alpha	Asticcacaulis	Asticcacaulis excentricus	78587	0.97
			Alpha	Brucella	Brucella melitensis	29459	0.97
			Alpha	Devosia	Devosia riboflavina	46914	0.97
			Alpha	Ehrlichia	Ehrlichia canis	944	0.97
			Alpha	Ehrlichia	Ehrlichia chaffeensis	945	0.97
			Alpha	Enhydrobacter	Enhydrobacter aerosaccus	225324	0.97
			Alpha	Hyphomonas	Hyphomonas johnsonii	81031	0.97
			Alpha	Methylobacterium	Methylobacterium fujisawaense	107400	0.97
			Alpha	Novosphingobium	Novosphingobium pentaromativorans	205844	0.97
			Alpha	Ochrobactrum	Ochrobactrum anthropi	529	0.97
			Alpha	Rhizobium	Rhizobium daejeonense	240521	0.97
			Alpha	Rhizobium	Rhizobium leguminosarum	384	0.97
			Alpha	Rhizobium	Rhizobium sullae	50338	0.97
			Alpha	Sinorhizobium	Sinorhizobium americanum	194963	0.97
			Alpha	Sphingobium	Sphingobium yanoikuyae	13690	0.97
			Alpha	Sphingobium	Sphingobium amiense	135719	0.97
			Alpha	Sphingomonas	Sphingomonas yabuuchiae	172044	0.97
			Beta	Achromobacter	Achromobacter xylosoxidans	85698	0.97
			Beta	Acidovorax	Acidovorax temperans	80878	0.97
			Beta	Acidovorax	Acidovorax defluvii	86669	0.97
			Beta	Alysiella	Alysiella filiformis	194196	0.97
			Beta	Aquabacterium	Aquabacterium commune	70586	0.97
			Beta	Aquabacterium	Aquabacterium parvum	70584	0.97
			Beta	Azoarcus	Azoarcus buckelii	200254	0.97
			Beta	Bordetella	Bordetella pertussis	520	0.97
			Beta	Bordetella	Bordetella parapertussis	519	0.97
			Beta	Bordetella	Bordetella petrii	94624	0.97
			Beta	Castellaniella	Castellaniella denitrificans	56119	0.97
			Beta	Chitinibacter	Chitinibacter tainanensis	230667	0.97
			Beta	Collimonas	Collimonas fungivorans	158899	0.97
			Beta	Comamonas	Comamonas terrigena	32013	0.97
			Beta	Conchiformibius	Conchiformibius steedae	153493	0.97
			Beta	Curvibacter	Curvibacter delicatus	80879	0.97
			Beta	Dechloromonas	Dechloromonas aromatica	259537	0.97
			Beta	Dechloromonas	Dechloromonas agitata	73030	0.97
			Beta	Denitratisoma	Denitratisoma oestradiolicum	311182	0.97
			Beta	Diaphorobacter	Diaphorobacter nitroreducens	164759	0.97
			Beta	Duganella	Duganella violaceinigra	246602	0.97
			Beta	Duganella	Duganella zoogloeoides	75659	0.97
			Beta	Eikenella	Eikenella corrodens	539	0.97
			Beta	Herbaspirillum	Herbaspirillum hiltneri	341045	0.97
			Beta	Herbaspirillum	Herbaspirillum frisingense	92645	0.97
			Beta	Herbaspirillum	Herbaspirillum chlorophenolicum	211589	0.97
			Beta	Herbaspirillum	Herbaspirillum seropedicae	964	0.97
			Beta	Herbaspirillum	Herbaspirillum lusitanum	213312	0.97
			Beta	Herbaspirillum	Herbaspirillum rubrisubalbicans	80842	0.97
			Beta	Herbaspirillum	Herbaspirillum huttiense	863372	0.97
			Beta	Herminiimonas	Herminiimonas aquatilis	345342	0.97
			Beta	Herminiimonas	Herminiimonas fonticola	303380	0.97
			Beta	Hydrogenophaga	Hydrogenophaga flava	65657	0.97
			Beta	Ideonella	Ideonella dechloratans	36863	0.97
			Beta	Janthinobacterium	Janthinobacterium agaricidamnosum	55508	0.97
			Beta	Kingella	Kingella denitrificans	502	0.97
			Beta	Kingella	Kingella kingae	504	0.97
			Beta	Kingella	Kingella oralis	505	0.97
			Beta	Limnobacter	Limnobacter thiooxidans	131080	0.97
			Beta	Neisseria	Neisseria polysaccharea	489	0.97
			Beta	Neisseria	Neisseria dentiae	194197	0.97
			Beta	Neisseria	Neisseria canis	493	0.97
			Beta	Neisseria	Neisseria elongata	495	0.97
			Beta	Neisseria	Neisseria gonorrhoeae	485	0.97
			Beta	Neisseria	Neisseria animalis	492	0.97
			Beta	Neisseria	Neisseria lactamica	486	0.97
			Beta	Neisseria	Neisseria weaveri	28091	0.97
			Beta	Neisseria	Neisseria flavescens	484	0.97
			Beta	Nitrosomonas	Nitrosomonas oligotropha	42354	0.97
			Beta	Propionivibrio	Propionivibrio pelophilus	65401	0.97
			Beta	Rhodoferax	Rhodoferax ferrireducens	192843	0.97
			Beta	Simonsiella	Simonsiella muelleri	72	0.97
			Beta	Simplicispira	Simplicispira psychrophila	80882	0.97
			Beta	Simplicispira	Simplicispira metamorpha	80881	0.97
			Beta	Tetrathiobacter	Tetrathiobacter kashmirensis	310575	0.97
			Beta	Thiobacter	Thiobacter subterraneus	279810	0.97
			Beta	Uruburuella	Uruburuella suis	299568	0.97
			Beta	Variovorax	Variovorax dokdonensis	344883	0.97
			Beta	Vitreoscilla	Vitreoscilla stercoraria	61	0.97
			Beta	Xenophilus	Xenophilus azovorans	151755	0.97
			Delta	Aeromonas	Aeromonas veronii	654	0.97
			Delta	Desulfobulbus	Desulfobulbus mediterraneus	160661	0.97
			Delta	Desulfobulbus	Desulfobulbus rhabdoformis	34032	0.97
			Delta	Desulfobulbus	Desulfobulbus elongatus	53332	0.97
			Delta	Desulfomicrobium	Desulfomicrobium orale	132132	0.97
			Delta	Desulfonatronovibrio	Desulfonatronovibrio hydrogenovorans	53245	0.97
			Delta	Desulfonatronum	Desulfonatronum thiodismutans	159290	0.97
			Delta	Desulfovibrio	Desulfovibrio hydrothermalis	191026	0.97
			Delta	Desulfovibrio	Desulfovibrio desulfuricans	876	0.97
			Delta	Syntrophus	Syntrophus aciditrophicus	316277	0.97
			Epsilon	Campylobacter	Campylobacter concisus	199	0.97
			Epsilon	Campylobacter	Campylobacter rectus	203	0.97
			Epsilon	Campylobacter	Campylobacter hominis	76517	0.97
			Epsilon	Campylobacter	Campylobacter fetus	196	0.97
			Epsilon	Campylobacter	Campylobacter showae	204	0.97
			Epsilon	Campylobacter	Campylobacter insulaenigrae	260714	0.97
			Epsilon	Campylobacter	Campylobacter hyointestinalis	198	0.97
			Epsilon	Campylobacter	Campylobacter sputorum	206	0.97
			Epsilon	Campylobacter	Campylobacter helveticus	28898	0.97
			Epsilon	Campylobacter	Campylobacter jejuni	197	0.97
			Epsilon	Campylobacter	Campylobacter gracilis	824	0.97
			Epsilon	Campylobacter	Campylobacter lari	201	0.97
			Epsilon	Helicobacter	Helicobacter trogontum	50960	0.97
			Gamma	Acinetobacter	Acinetobacter johnsonii	40214	0.97
			Gamma	Acinetobacter	Acinetobacter schindleri	108981	0.97
			Gamma	Acinetobacter	Acinetobacter junii	40215	0.97
			Gamma	Actinobacillus	Actinobacillus porcinus	51048	0.97
			Gamma	Actinobacillus	Actinobacillus pleuropneumoniae	715	0.97
			Gamma	Actinobacillus	Actinobacillus capsulatus	717	0.97
			Gamma	Actinobacillus	Actinobacillus scotiae	182182	0.97
			Gamma	Actinobacillus	Actinobacillus equuli	718	0.97
			Gamma	Actinobacillus	Actinobacillus succinogenes	67854	0.97
			Gamma	Actinobacillus	Actinobacillus minor	51047	0.97
			Gamma	Actinobacillus	Actinobacillus ureae	723	0.97
			Gamma	Aeromonas	Aeromonas hydrophila	644	0.97
			Gamma	Aggregatibacter	Aggregatibacter aphrophilus	732	0.97
			Gamma	Anaerobiospirillum	Anaerobiospirillum succiniciproducens	13335	0.97
			Gamma	Beggiatoa	Beggiatoa alba	1022	0.97
			Gamma	Cardiobacterium	Cardiobacterium hominis	2718	0.97
			Gamma	Cardiobacterium	Cardiobacterium valvarum	194702	0.97
			Gamma	Cedecea	Cedecea davisae	158484	0.97
			Gamma	Enterobacter	Enterobacter cloacae	550	0.97
			Gamma	Ferrimonas	Ferrimonas marina	299255	0.97
			Gamma	Gallibacterium	Gallibacterium anatis	750	0.97
			Gamma	Haemophilus	Haemophilus parainfluenzae	729	0.97
			Gamma	Haemophilus	Haemophilus influenzae	727	0.97
			Gamma	Haemophilus	Haemophilus pittmaniae	249188	0.97
			Gamma	Haemophilus	Haemophilus paraphrohaemolyticus	736	0.97
			Gamma	Haemophilus	Haemophilus haemoglobinophilus	733	0.97
			Gamma	Hahella	Hahella ganghwensis	286420	0.97
			Gamma	Hahella	Hahella chejuensis	158327	0.97
			Gamma	Klebsiella	Klebsiella pneumoniae	573	0.97
			Gamma	Klebsiella	Klebsiella singaporensis	244366	0.97
			Gamma	Legionella	Legionella busanensis	190655	0.97
			Gamma	Lonepinella	Lonepinella koalarum	53417	0.97
			Gamma	Mannheimia	Mannheimia haemolytica	75985	0.97
			Gamma	Mannheimia	Mannheimia varigena	85404	0.97
			Gamma	Mannheimia	Mannheimia granulomatis	85402	0.97
			Gamma	Mannheimia	Mannheimia ruminalis	85403	0.97
			Gamma	Moraxella	Moraxella oblonga	200413	0.97
			Gamma	Nicoletella	Nicoletella semolina	271160	0.97
			Gamma	Oleispira	Oleispira antarctica	188908	0.97
			Gamma	Pasteurella	Pasteurella pneumotropica	758	0.97
			Gamma	Pasteurella	Pasteurella multocida	747	0.97
			Gamma	Pasteurella	Pasteurella mairii	757	0.97
			Gamma	Pectobacterium	Pectobacterium carotovorum	554	0.97
			Gamma	Phocoenobacter	Phocoenobacter uteri	146806	0.97
			Gamma	Photobacterium	Photobacterium phosphoreum	659	0.97
			Gamma	Photobacterium	Photobacterium leiognathi	553611	0.97
			Gamma	Pseudomonas	Pseudomonas fragi	296	0.97
			Gamma	Psychrobacter	Psychrobacter celer	306572	0.97
			Gamma	Salinivibrio	Salinivibrio costicola	51367	0.97
			Gamma	Serratia	Serratia marcescens	615	0.97
			Gamma	Serratia	Serratia rubidaea	61652	0.97
			Gamma	Serratia	Serratia ficaria	61651	0.97
			Gamma	Shewanella	Shewanella aquimarina	260365	0.97
			Gamma	Shewanella	Shewanella loihica	359303	0.97
			Gamma	Shewanella	Shewanella japonica	93973	0.97
			Gamma	Shewanella	Shewanella decolorationis	256839	0.97
			Gamma	Sulfurivirga	Sulfurivirga caldicularium	364032	0.97
			Gamma	Suttonella	Suttonella indologenes	13276	0.97
			Gamma	Thioflavicoccus	Thioflavicoccus mobilis	80679	0.97
			Gamma	Vibrio	Vibrio parahaemolyticus	670	0.97
			Gamma	Zymobacter	Zymobacter palmae	33074	0.97
Chen et al., 2018	subjects who visited the Department of Orthopedics -rheumatoid arthritis and osteoarthirtis	saliva	Alpha	Agrobacterium	-	357	0.97
			Alpha	Brevundimonas	-	41275	0.97
			Alpha	Enhydrobacter	-	212791	0.97
			Alpha	Mycoplana	-	13159	0.97
			Alpha	Sphingomonas	Sphingomonas yabuuchiae	172044	0.97
			Beta	Comamonas	-	283	0.97
			Beta	Lautropia	-	47670	0.97
			Beta	Neisseria	Neisseria subflava	28449	0.97
			Epsilon	Campylobacter	-	194	0.97
			Gamma	Acinetobacter	-	469	0.97
			Gamma	Aggregatibacter	-	416916	0.97
			Gamma	Haemophilus	Haemophilus parainfluenzae	729	0.97
			Gamma	Pseudomonas	-	286	0.97
			Gamma	Pseudoxanthomonas	-	83618	0.97
			Gamma	Psychrobacter	-	497	0.97
			Gamma	Stenotrophomonas	-	40323	0.97
Collado et al., 2018	Healthy	Saliva	Beta	Lautropia	-	47670	0.97
			Beta	Neisseria	-	482	0.97
			Epsilon	Campylobacter	-	194	0.97
			Gamma	Haemophilus	-	724	0.97
			Gamma	Pseudomonas	-	286	0.97
Dai et al., 2018	oral hygiene programs	Oral rinsing samples	Gamma	Acinetobacter	Acinetobacter baumannii	470	Not aplicable
			Gamma	Acinetobacter	Acinetobacter baumannii	470	Not aplicable
			Gamma	Citrobacter	Citrobacter koseri	545	Not aplicable
			Gamma	Enterobacter	Enterobacter cloacae	550	Not aplicable
			Gamma	Enterobacter	Enterobacter aerogenes/Klebsiella	548	Not aplicable
			Gamma	Enterobacter	Enterobacter gergoviae	61647	Not aplicable
			Gamma	Escherichia	Escherichia coli	562	Not aplicable
			Gamma	Klebsiella	Klebsiella pneumoniae	573	Not aplicable
			Gamma	Klebsiella	Klebsiella oxytoca	571	Not aplicable
			Gamma	Pseudomonas	Pseudomonas aeruginosa	287	Not aplicable
			Gamma	Pseudomonas	Pseudomonas luteola	47886	Not aplicable
			Gamma	Serratia	Serratia marcescens	615	Not aplicable
			Gamma	Serratia	Serratia marcescens	615	Not aplicable
			Gamma	Serratia	Serratia ficaria	61651	Not aplicable
			Gamma	Stenotrophomonas	Stenotrophomonas maltophilia	40324	Not aplicable
Dashper et al., 2019	mothers	Saliva	Beta	Lautropia	Lautropia mirabilis	47670	<10 nt
			Beta	Neisseria	Neisseria subflava	28449	<10 nt
			Gamma	Haemophilus	Haemophilus parainfluenzae	729	<10 nt
Dassi et al., 2014	healthy adult individuals	Saliva	Beta	Lautropia	-	47670	97% and 94%
	healthy adult individuals + probiotics		Beta	Lautropia	-	47670	97% and 94%
	healthy adult individuals		Beta	Neisseria	-	482	97% and 94%
	healthy adult individuals + probiotics		Beta	Neisseria	-	482	97% and 94%
	healthy adult individuals		Gamma	Actinobacillus	-	713	97% and 94%
	healthy adult individuals + probiotics		Gamma	Actinobacillus	-	713	97% and 94%
	healthy adult individuals		Gamma	Haemophilus	-	724	97% and 94%
	healthy adult individuals + probiotics		Gamma	Haemophilus	-	724	97% and 94%
Dassi et al., 2018	Healthy with different diets - probiotics	Saliva	Beta	Neisseria	-	482	0.97
	age-matched healthy volunteers (10 males, 11 females, avg. age 23 s.d. 1,23)		Beta	Neisseria	-	482	0.97
	Healthy with different diets - probiotics		Epsilon	Campylobacter	-	194	0.97
	age-matched healthy volunteers (10 males, 11 females, avg. age 23 s.d. 1,23)		Epsilon	Campylobacter	-	194	0.97
	Healthy with different diets - probiotics		Gamma	Aggregatibacter	-	416916	0.97
	age-matched healthy volunteers (10 males, 11 females, avg. age 23 s.d. 1,23)		Gamma	Aggregatibacter	-	416916	0.97
	Healthy with different diets - probiotics		Gamma	Haemophilus	-	724	0.97
	age-matched healthy volunteers (10 males, 11 females, avg. age 23 s.d. 1,23)		Gamma	Haemophilus	-	724	0.97
	age-matched healthy volunteers (10 males, 11 females, avg. age 23 s.d. 1,23)		Gamma	Panacagrimonas	-	381430	0.97
De Filippis et al., 2014	healthy individuals who followed an omnivore, an ovo-lacto-vegetarian or a vegan diet	Saliva	Beta	Neisseria	-	482	Not aplicable
			Gamma	Haemophilus	Haemophilus parainfluenzae	729	Not aplicable
Dewhirst et al., 2010	unknow (supplemental informations)	Oral cavity	Alpha	Afipia	Afipia broomeae	56946	0.985
			Alpha	Afipia	Afipia sp.	1033	0.985
			Alpha	Afipia	Afipia sp.	1033	0.985
			Alpha	Agrobacterium	Agrobacterium tumefaciens	358	0.985
			Alpha	Bartonella	Bartonella sp.	773	0.985
			Alpha	Bradyrhizobium	Bradyrhizobium elkanii	398525	0.985
			Alpha	Brevundimonas	Brevundimonas diminuta	293	0.985
			Alpha	Caulobacter	Caulobacter sp.	75	0.985
			Alpha	Defluvibacter	Defluvibacter lusatiensis	89772	0.985
			Alpha	Erythromicrobium	Erythromicrobium ramosum	35811	0.985
			Alpha	Ochrobactrum	Ochrobactrum anthropi	529	0.985
			Alpha	Rhizobium	Rhizobium loti	381	0.985
			Alpha	Sphingomonas	Sphingomonas sp.	13687	0.985
			Alpha	Sphingomonas	Sphingomonas sp.	13687	0.985
			Alpha	Sphingomonas	Sphingomonas sp.	13687	0.985
			Alpha	Sphingomonas	Sphingomonas sp.	13687	0.985
			Beta	Achromobacter	Achromobacter xylosoxidans	85698	0.985
			Beta	Bordetella	Bordetella pertussis	520	0.985
			Beta	Burkholderia	Burkholderia cepacia	292	0.985
			Beta	Burkholderia	Burkholderia sp.	32008	0.985
			Beta	Delftia	Delftia acidovorans	80866	0.985
			Beta	Eikenella	Eikenella sp.	538	0.985
			Beta	Eikenella	Eikenella corrodens	539	0.985
			Beta	Eikenella	Eikenella sp.	538	0.985
			Beta	Kingella	Kingella denitrificans	502	0.985
			Beta	Kingella	Kingella sp.	32257	0.985
			Beta	Kingella	Kingella sp.	32257	0.985
			Beta	Kingella	Kingella kingae	504	0.985
			Beta	Kingella	Kingella oralis	505	0.985
			Beta	Lautropia	Lautropia mirabilis	47671	0.985
			Beta	Leptothrix	Leptothrix sp.	88	0.985
			Beta	Leptothrix	Leptothrix sp.	88	0.985
			Beta	Leptothrix	Leptothrix sp.	88	0.985
			Beta	Neisseria	Neisseria sp.	482	0.985
			Beta	Neisseria	Neisseria sp.	482	0.985
			Beta	Neisseria	Neisseria elongata	495	0.985
			Beta	Neisseria	Neisseria sp.	482	0.985
			Beta	Neisseria	Neisseria sp.	482	0.985
			Beta	Neisseria	Neisseria bacilliformis	267212	0.985
			Beta	Neisseria	Neisseria sp.	482	0.985
			Beta	Neisseria	Neisseria sp.	482	0.985
			Beta	Neisseria	Neisseria flava	34026	0.985
			Beta	Neisseria	Neisseria sicca	490	0.985
			Beta	Neisseria	Neisseria mucosa	488	0.985
			Beta	Neisseria	Neisseria pharyngis	29434	0.985
			Beta	Neisseria	Neisseria lactamica	486	0.985
			Beta	Neisseria	Neisseria polysaccharea	489	0.985
			Beta	Neisseria	Neisseria meningitidis	487	0.985
			Beta	Neisseria	Neisseria gonorrhoeae	485	0.985
			Beta	Neisseria	Neisseria weaveri	28091	0.985
			Beta	Neisseria	Neisseria flavescens	484	0.985
			Beta	Neisseria	Neisseria subflava	28449	0.985
			Beta	Ralstonia	Ralstonia sp.	48736	0.985
			Beta	Rhodocyclus	Rhodocyclus sp.	1064	0.985
			Beta	Simonsiella	Simonsiella muelleri	72	0.985
			Beta	Variovorax	Variovorax paradoxus	34073	0.985
			Delta	Bdellovibrio	Bdellovibrio sp.	958	0.985
			Delta	Desulfobulbus	Desulfobulbus sp.	893	0.985
			Delta	Desulfomicrobium	Desulfomicrobium orale	132132	0.985
			Delta	Desulfovibrio	Desulfovibrio sp.	872	0.985
			Delta	Desulfovibrio	Desulfovibrio fairfieldensis	44742	0.985
			Epsilon	Campylobacter	"Bacteroides" ureolyticus	827	0.985
			Epsilon	Campylobacter	Campylobacter concisus	199	0.985
			Epsilon	Campylobacter	Campylobacter curvus	200	0.985
			Epsilon	Campylobacter	Campylobacter sputorum	206	0.985
			Epsilon	Campylobacter	Campylobacter rectus	203	0.985
			Epsilon	Campylobacter	Campylobacter showae	204	0.985
			Epsilon	Campylobacter	Campylobacter gracilis	824	0.985
			Epsilon	Campylobacter	Campylobacter sp.	194	0.985
			Epsilon	Helicobacter	Helicobacter pylori	210	0.985
			Gamma	Acinetobacter	Acinetobacter baumannii	470	0.985
			Gamma	Acinetobacter	Acinetobacter sp.	469	0.985
			Gamma	Aggregatibacter	Aggregatibacter actinomycetemcomitans	714	0.985
			Gamma	Aggregatibacter	Aggregatibacter aphrophilus	732	0.985
			Gamma	Aggregatibacter	Aggregatibacter paraphrophilus	732	0.985
			Gamma	Aggregatibacter	Aggregatibacter sp.	416916	0.985
			Gamma	Aggregatibacter	Aggregatibacter sp.	416916	0.985
			Gamma	Aggregatibacter	Aggregatibacter segnis	739	0.985
			Gamma	Aggregatibacter	Aggregatibacter sp.	416916	0.985
			Gamma	Cardiobacterium	Cardiobacterium hominis	2718	0.985
			Gamma	Cardiobacterium	Cardiobacterium valvarum	194702	0.985
			Gamma	Enterobacter	Enterobacter cancerogenus	69218	0.985
			Gamma	Enterobacter	Enterobacter hormaechei	158836	0.985
			Gamma	Enterobacter	Enterobacter sakazakii	28141	0.985
			Gamma	Escherichia	Escherichia coli	562	0.985
			Gamma	Haemophilus	Haemophilus ducreyi	730	0.985
			Gamma	Haemophilus	Haemophilus sp.	724	0.985
			Gamma	Haemophilus	Haemophilus parainfluenzae	729	0.985
			Gamma	Haemophilus	Haemophilus aegyptius	197575	0.985
			Gamma	Haemophilus	Haemophilus influenzae	727	0.985
			Gamma	Haemophilus	Haemophilus sp.	724	0.985
			Gamma	Klebsiella	Klebsiella pneumoniae	573	0.985
			Gamma	Moraxella	Moraxella osloensis	34062	0.985
			Gamma	Moraxella	Moraxella catarrhalis	480	0.985
			Gamma	Proteus	Proteus mirabilis	584	0.985
			Gamma	Pseudomonas	Pseudomonas pseudoalcaligenes	301	0.985
			Gamma	Pseudomonas	Pseudomonas stutzeri	316	0.985
			Gamma	Pseudomonas	Pseudomonas sp.	286	0.985
			Gamma	Pseudomonas	Pseudomonas aeruginosa	287	0.985
			Gamma	Pseudomonas	Pseudomonas otitidis	319939	0.985
			Gamma	Pseudomonas	Pseudomonas fluorescens	294	0.985
			Gamma	Stenotrophomonas	Stenotrophomonas maltophilia	40324	0.985
			Gamma	Terrahaemophilus	Terrahaemophilus aromaticivorans	217202	0.985
			Gamma	Xanthomonas	Xanthomonas sp.	29446	0.985
			Gamma	Yersinia	Yersinia pestis	632	0.985
Dong et al., 2018	oral and esophagus disease (40 to 69 years)	Tongue dorsum, supragingival plaque, saliva	Beta	Neisseria	-	482	0.97
			Gamma	Cardiobacterium	-	2717	0.97
Duran-Pinedo et al., 2014	With and without periodontitis	Plaque	Alpha	Bradyrhizobium	Bradyrhizobium elkanii	398525	Not aplicable
			Beta	Achromobacter	Achromobacter xylosoxidans	85698	Not aplicable
			Beta	Comamonas	Comamonas testosteroni	1339241	Not aplicable
Edlund et al., 2013	healthy subjects, age 25 to 35 years	saliva	Beta	Neisseria	Neisseria subflava	28449	0.97
			Beta	Neisseria	Neisseria sp.	482	0.97
			Beta	Neisseria	Neisseria sicca	490	0.97
			Beta	Neisseria	Neisseria pharyngis	29434	0.97
			Beta	Neisseria	Neisseria mucosa	488	0.97
			Beta	Neisseria	Neisseria flavescens	484	0.97
			Beta	Neisseria	Neisseria flava	34026	0.97
		supragingival dental plaque	Beta	Neisseria	-	482	Not aplicable
		saliva	Epsilon	Campylobacter	Campylobacter sp.	194	0.97
			Epsilon	Campylobacter	Campylobacter gracilis	824	0.97
			Epsilon	Campylobacter	Campylobacter concisus	199	0.97
			Gamma	Aggregatibacter	Aggregatibacter sp.	416916	0.97
			Gamma	Aggregatibacter	Aggregatibacter segnis	739	0.97
			Gamma	Haemophilus	Haemophilus sp.	724	0.97
			Gamma	Klebsiella	Klebsiella pneumoniae ss ozaenae	573	0.97
			Gamma	Klebsiella	Klebsiella pneumoniae	573	0.97
			Gamma	Terrahaemophilus	Terrahaemophilus aromaticivorans	217202	0.97
Engström et al., 2018	Periodontitis and without periodontitis	Gingival biopsies	Gamma	Aggregatibacter	Aggregatibacter actinomycetemcomitans	714	Not aplicable
			Gamma	Mannheimia	Mannheimia haemolytica	75985	Not aplicable
Fåk et al., 2015	atherosclerosis in their carotid arteries at the vascular diagnostic unit	Mouth swabs	Alpha	Sphingomonas	-	13687	Not aplicable
			Delta	Desulfobulbus	-	893	Not aplicable
			Gamma	Haemophilus	-	724	Not aplicable
Fan et al., 2018	non drinkers	Oral cavity	Beta	Eikenella	-	538	0.97
	moderate drinkers		Beta	Eikenella	-	538	0.97
	heavy drinkers		Beta	Eikenella	-	538	0.97
	non drinkers		Beta	Kingella	-	32257	0.97
	moderate drinkers		Beta	Kingella	-	32257	0.97
	heavy drinkers		Beta	Kingella	-	32257	0.97
	Healthy	Saliva	Beta	Neisseria	-	482	0.97
	non drinkers	Oral cavity	Beta	Neisseria	-	482	0.97
	moderate drinkers		Beta	Neisseria	-	482	0.97
	heavy drinkers		Beta	Neisseria	-	482	0.97
	Healthy	Oral wash samples	Epsilon	Campylobacter	-	194	0.97
	Healthy		Gamma	Aggregatibacter	Aggregatibacter actinomycetemcomitans	416916	0.97
	non drinkers	Oral cavity	Gamma	Aggregatibacter	-	416916	0.97
	moderate drinkers		Gamma	Aggregatibacter	-	416916	0.97
	heavy drinkers		Gamma	Aggregatibacter	-	416916	0.97
	heavy drinkers		Gamma	Aggregatibacter	Aggregatibacter actinomycetemcomitans	714	0.97
	non drinkers		Gamma	Cardiobacterium	-	2717	0.97
	moderate drinkers		Gamma	Cardiobacterium	-	2717	0.97
	heavy drinkers		Gamma	Cardiobacterium	-	2717	0.97
	Healthy	Oral wash samples	Gamma	Haemophilus	-	724	0.97
Farrel et al., 2012	pancreatic cancer	Saliva	Beta	Neisseria	Neisseria pharyngis	29434	Not aplicable
			Beta	Neisseria	Neisseria elongata	495	Not aplicable
			Epsilon	Campylobacter	Campylobacter concisus	199	Not aplicable
			Epsilon	Campylobacter	Campylobacter gracilis	824	Not aplicable
			Gamma	Cardiobacterium	Cardiobacterium hominis	2718	Not aplicable
			Gamma	Haemophilus	-	724	Not aplicable
Feng et al., 2017	Malaysia- healthy and with oral cancer	Not specified	Beta	Lautropia	Lautropia mirabilis	47671	Not aplicable
			Beta	Neisseria	-	482	Not aplicable
			Epsilon	Campylobacter	Campylobacter showae	204	Not aplicable
			Epsilon	Campylobacter	Campylobacter gracilis	824	Not aplicable
			Gamma	Aggregatibacter	Aggregatibacter segnis	739	Not aplicable
			Gamma	Haemophilus	Haemophilus haemolyticus	726	Not aplicable
			Gamma	Haemophilus	Haemophilus paraphrohaemolyticus	736	Not aplicable
			Gamma	Haemophilus	Haemophilus sp.	724	Not aplicable
			Gamma	Haemophilus	Haemophilus parainfluenzae	729	Not aplicable
			Gamma	Haemophilus	Haemophilus parainfluenzae	729	Not aplicable
Fernández-Tilapa et al., 2011	A total of 200 adults (over 18 years of age) without dyspepsia symptoms participated in this study	Supragingival plaque, saliva samples and dental plaque	Epsilon	Helicobacter	Helicobacter pylori	210	96-97%
Flemer et al., 2018	colorectal cancer	Inside cheeks	Beta	Neisseria	-	482	Not aplicable
			Gamma	Haemophilus	-	724	Not aplicable
Hall et al., 2017	Healthy subjects (25.3 ± 3.1)	Supragingival	Beta	Eikenella	-	538	0.97
			Beta	Kingella	-	32257	0.97
			Beta	Neisseria	Neisseria subflava	28449	0.97
		Tongue	Epsilon	Campylobacter	-	194	0.97
		Supragingival	Gamma	Haemophilus	Haemophilus parainfluenzae	729	0.97
Hansen et al., 2018	vegans and omnivores	saliva	Beta	Eikenella	-	538	0.97
			Beta	Kingella	-	32257	0.97
			Beta	Lautropia	-	47670	0.97
			Beta	Neisseria	Neisseria subflava	28449	0.97
			Epsilon	Campylobacter	-	194	0.97
			Epsilon	Campylobacter	Campylobacter rectus	203	0.97
			Gamma	Haemophilus	Haemophilus parainfluenzae	729	0.97
Hayes et al., 2018	HNSCC	Oral mouthwash samples	Beta	Kingella	-	32257	Not aplicable
			Beta	Neisseria	-	482	Not aplicable
HMP	unknow	Oral cavity	Alpha	Brevundimonas	Brevundimonas diminuta	293	Not aplicable
			Beta	Eikenella	Eikenella corrodens	539	Not aplicable
			Beta	Kingella	Kingella oralis	505	Not aplicable
			Beta	Lautropia	Lautropia mirabilis	47671	Not aplicable
			Beta	Neisseria	Neisseria bacilliformis	267212	Not aplicable
			Beta	Neisseria	Neisseria sp.	482	Not aplicable
			Beta	Neisseria	Neisseria sp.	482	Not aplicable
			Beta	Neisseria	Neisseria subflava	28449	Not aplicable
			Beta	Simonsiella	Simonsiella muelleri	72	Not aplicable
			Epsilon	Campylobacter	Campylobacter gracilis	824	Not aplicable
			Epsilon	Campylobacter	Campylobacter rectus	203	Not aplicable
			Epsilon	Campylobacter	Campylobacter showae	204	Not aplicable
			Epsilon	Campylobacter	Campylobacter sp.	194	Not aplicable
			Gamma	Aggregatibacter	Aggregatibacter actinomycetemcomitans	714	Not aplicable
			Gamma	Aggregatibacter	Aggregatibacter aphrophilus	732	Not aplicable
			Gamma	Aggregatibacter	Aggregatibacter segnis	739	Not aplicable
			Gamma	Aggregatibacter	Aggregatibacter sp.	416916	Not aplicable
			Gamma	Cardiobacterium	Cardiobacterium valvarum	194702	Not aplicable
			Gamma	Enterobacter	Enterobacter hormaechei	158836	Not aplicable
			Gamma	Haemophilus	Haemophilus aegyptius	197575	Not aplicable
			Gamma	Haemophilus	Haemophilus sp.	724	Not aplicable
			Gamma	Klebsiella	Klebsiella sp.	570	Not aplicable
			Gamma	Klebsiella	Klebsiella sp.	570	Not aplicable
			Gamma	Kluyvera	Kluyvera ascorbata	51288	Not aplicable
Holgerson et al., 2020	young adults (18)	Saliva	Alpha	Ochrobactrum	Ochrobactrum anthropi	529	≥98.5%
			Beta	Eikenella	Eikenella sp.	538	≥98.5%
			Beta	Eikenella	Eikenella corrodens	539	≥98.5%
			Beta	Kingella	Kingella denitrificans	502	≥98.5%
			Beta	Kingella	Kingella kingae	504	≥98.5%
			Beta	Kingella	Kingella oralis	505	≥98.5%
			Beta	Kingella	Kingella sp.	32257	≥98.5%
			Beta	Kingella	Kingella sp.	32257	≥98.5%
			Beta	Kingella	Kingella sp.	32257	≥98.5%
			Beta	Lautropia	Lautropia mirabilis	47670	≥98.5%
			Beta	Neisseria	Neisseria bacilliformis	267212	≥98.5%
			Beta	Neisseria	Neisseria cinerea	483	≥98.5%
			Beta	Neisseria	Neisseria elongata	495	≥98.5%
			Beta	Neisseria	Neisseria flavescens	484	≥98.5%
			Beta	Neisseria	Neisseria oralis	1107316	≥98.5%
			Beta	Neisseria	Neisseria perflava	33053	≥98.5%
			Beta	Neisseria	Neisseria sicca	490	≥98.5%
			Beta	Neisseria	Neisseria sp.	482	≥98.5%
			Beta	Neisseria	Neisseria sp.	482	≥98.5%
			Beta	Neisseria	Neisseria subflava	28449	≥98.5%
			Beta	Ottowia	Ottowia sp.	219181	≥98.5%
			Beta	Simonsiella	Simonsiella muelleri	72	≥98.5%
			Delta	Desulfobulbus	Desulfobulbus sp.	893	≥98.5%
			Delta	Desulfomicrobium	Desulfomicrobium orale	132132	≥98.5%
			Epsilon	Campylobacter	Campylobacter concisus	199	≥98.5%
			Epsilon	Campylobacter	Campylobacter curvus	200	≥98.5%
			Epsilon	Campylobacter	Campylobacter gracilis	824	≥98.5%
			Epsilon	Campylobacter	Campylobacter rectus	203	≥98.5%
			Epsilon	Campylobacter	Campylobacter sp.	194	≥98.5%
			Gamma	Aggregatibacter	Aggregatibacter actinomycetemcomitans	416916	≥98.5%
			Gamma	Aggregatibacter	Aggregatibacter aphrophilus	732	≥98.5%
			Gamma	Aggregatibacter	Aggregatibacter paraphrophilus	732	≥98.5%
			Gamma	Aggregatibacter	Aggregatibacter segnis	739	≥98.5%
			Gamma	Aggregatibacter	Aggregatibacter sp.	416916	≥98.5%
			Gamma	Aggregatibacter	Aggregatibacter sp.	416916	≥98.5%
			Gamma	Aggregatibacter	Aggregatibacter sp.	416916	≥98.5%
			Gamma	Aggregatibacter	Aggregatibacter sp.	416916	≥98.5%
			Gamma	Cardiobacterium	Cardiobacterium hominis	2718	≥98.5%
			Gamma	Cardiobacterium	Cardiobacterium valvarum	194702	≥98.5%
			Gamma	Haemophilus	Haemophilus haemolyticus	726	≥98.5%
			Gamma	Haemophilus	Haemophilus influenzae	727	≥98.5%
			Gamma	Haemophilus	Haemophilus parahaemolyticus	735	≥98.5%
			Gamma	Haemophilus	Haemophilus parainfluenzae	729	≥98.5%
			Gamma	Haemophilus	Haemophilus paraphrohaemolyticus	736	≥98.5%
			Gamma	Haemophilus	Haemophilus pittmaniae	249188	≥98.5%
			Gamma	Haemophilus	Haemophilus sp.	724	≥98.5%
			Gamma	Haemophilus	Haemophilus sp.	724	≥98.5%
			Gamma	Haemophilus	Haemophilus sputorum	1078480	≥98.5%
			Gamma	Klebsiella	Klebsiella pneumoniae	573	≥98.5%
			Gamma	Kluyvera	Kluyvera ascorbata	51288	≥98.5%
			Gamma	Moraxella	Moraxella sp.	479	≥98.5%
			Gamma	Pseudomonas	Pseudomonas fluorescens	294	≥98.5%
			Gamma	Serratia	Serratia marcescens	615	≥98.5%
HOMD	Healthy adults	Oral cavity	Beta	Comamonas	Comamonas testosteroni	285	Not aplicable
		Oral cavity	Beta	Eikenella	Eikenella sp.	538	Not aplicable
		Oral cavity	Beta	Eikenella	Eikenella corrodens	539	Not aplicable
			Beta	Kingella	Kingella sp.	712319	Not aplicable
			Beta	Kingella	Kingella sp.	712320	Not aplicable
			Beta	Kingella	Kingella denitrificans	502	Not aplicable
			Beta	Kingella	Kingella oralis	505	Not aplicable
			Beta	Kingella	Kingella sp.	32257	Not aplicable
			Beta	Lautropia	Lautropia mirabilis	47671	Not aplicable
			Beta	Neisseria	Neisseria bacilliformis	267212	Not aplicable
			Beta	Neisseria	Neisseria oralis	1107316	Not aplicable
			Beta	Neisseria	Neisseria sp.	712400	Not aplicable
			Beta	Neisseria	Neisseria sp.	712401	Not aplicable
			Beta	Neisseria	Neisseria weaveri	28091	Not aplicable
			Beta	Neisseria	Neisseria subflava	28449	Not aplicable
			Beta	Neisseria	Neisseria sp.	712402	Not aplicable
			Beta	Neisseria	Neisseria elongata	495	Not aplicable
			Beta	Neisseria	Neisseria flava	34026	Not aplicable
			Beta	Neisseria	Neisseria flavescens	484	Not aplicable
			Beta	Neisseria	Neisseria lactamica	486	Not aplicable
			Beta	Neisseria	Neisseria meningitidis	487	Not aplicable
			Beta	Neisseria	Neisseria mucosa	488	Not aplicable
			Beta	Neisseria	Neisseria sicca	490	Not aplicable
			Beta	Neisseria	Neisseria cinerea	483	Not aplicable
			Beta	Simonsiella	Simonsiella muelleri	72	Not aplicable
			Delta	Desulfobulbus	Desulfobulbus sp.	893	Not aplicable
			Delta	Desulfomicrobium	Desulfomicrobium orale	132132	Not aplicable
			Epsilon	Campylobacter	Campylobacter sp.	194	Not aplicable
			Epsilon	Campylobacter	Campylobacter concisus	199	Not aplicable
			Epsilon	Campylobacter	Campylobacter curvus	200	Not aplicable
			Epsilon	Campylobacter	Campylobacter gracilis	824	Not aplicable
			Epsilon	Campylobacter	Campylobacter rectus	203	Not aplicable
			Epsilon	Campylobacter	Campylobacter showae	204	Not aplicable
			Gamma	Aggregatibacter	Aggregatibacter sp.	416916	Not aplicable
			Gamma	Aggregatibacter	Aggregatibacter sp.	416916	Not aplicable
			Gamma	Aggregatibacter	Aggregatibacter sp.	416916	Not aplicable
			Gamma	Aggregatibacter	Aggregatibacter actinomycetemcomitans	714	Not aplicable
			Gamma	Aggregatibacter	Aggregatibacter aphrophilus	732	Not aplicable
			Gamma	Aggregatibacter	Aggregatibacter paraphrophilus	732	Not aplicable
			Gamma	Aggregatibacter	Aggregatibacter segnis	739	Not aplicable
			Gamma	Aggregatibacter	Aggregatibacter sp.	416916	Not aplicable
			Gamma	Aggregatibacter	Aggregatibacter sp.	416916	Not aplicable
			Gamma	Cardiobacterium	Cardiobacterium valvarum	194702	Not aplicable
			Gamma	Cardiobacterium	Cardiobacterium hominis	2718	Not aplicable
			Gamma	Haemophilus	Haemophilus paraphrohaemolyticus	736	Not aplicable
			Gamma	Haemophilus	Haemophilus sp.	724	Not aplicable
			Gamma	Haemophilus	Haemophilus aegyptius	197575	Not aplicable
			Gamma	Haemophilus	Haemophilus parainfluenzae	729	Not aplicable
			Gamma	Haemophilus	Haemophilus haemolyticus	726	Not aplicable
			Gamma	Haemophilus	Haemophilus sp.	724	Not aplicable
			Gamma	Haemophilus	Haemophilus sputorum	1078480	Not aplicable
			Gamma	Haemophilus	Haemophilus parahaemolyticus	735	Not aplicable
			Gamma	Haemophilus	Haemophilus pittmaniae	249188	Not aplicable
Iwai et al., 2019	Participants were recruited among all adult patients subjected to dental pulp treatment or tooth extraction at the outpatient clinic of the Department of Dentistry	Dental pulp, dental plaque and saliva	Epsilon	Helicobacter	Helicobacter pylori	210	Not aplicable
Iwauchi et al., 2019	Residents in two nursing homes	Tongue, subgingival plaque	Beta	Neisseria	-	482	0.97
			Delta	Desulfovibrio	-	872	0.97
			Epsilon	Campylobacter	-	194	0.97
Jiang et al., 2019	Elderly with Caries	Plaque	Beta	Comamonas	-	283	0.97
			Beta	Comamonas	-	283	0.97
			Beta	Kingella	-	32257	0.97
			Beta	Kingella	-	32257	0.97
			Beta	Lautropia	-	47670	0.97
			Beta	Lautropia	-	47670	0.97
			Beta	Neisseria	-	482	0.97
			Beta	Neisseria	-	482	0.97
			Epsilon	Campylobacter	-	194	0.97
			Epsilon	Campylobacter	-	194	0.97
			Gamma	Aggregatibacter	-	416916	0.97
			Gamma	Aggregatibacter	-	416916	0.97
			Gamma	Cardiobacterium	-	2717	0.97
			Gamma	Cardiobacterium	-	2717	0.97
			Gamma	Haemophilus	-	724	0.97
			Gamma	Haemophilus	-	724	0.97
Kanazuru et al., 2010	healthy	saliva	Gamma	Klebsiella	Klebsiella pneumoniae	573	Not aplicable
Kazanowska-Dygdała et al., 2015	with oral leukoplakia (group L), with oral lichen planus (group OLP), and the control group	Premolar/molar interdental spaces or from the periodontal pockets	Epsilon	Helicobacter	Helicobacter pylori	210	Not aplicable
Leake et al., 2016	healthy adult individuals	Saliva	Alpha	Bartonella	-	773	Not aplicable
			Beta	Neisseria	-	482	Not aplicable
			Epsilon	Campylobacter	-	194	Not aplicable
			Gamma	Acinetobacter	-	469	Not aplicable
			Gamma	Actinobacillus	-	713	Not aplicable
			Gamma	Aeromonas	-	642	Not aplicable
			Gamma	Escherichia	-	561	Not aplicable
			Gamma	Gallibacterium	-	155493	Not aplicable
			Gamma	Haemophilus	-	724	Not aplicable
			Gamma	Marinomonas	-	28253	Not aplicable
			Gamma	Pasteurella	-	745	Not aplicable
			Gamma	Pseudomonas	-	286	Not aplicable
			Gamma	Saccharophagus	-	316625	Not aplicable
			Gamma	Shewanella	-	22	Not aplicable
			Gamma	Vibrio	-	662	Not aplicable
Leão et al., 2011	Healthy	Saliva samples	Gamma	Cronobacter	Cronobacter sakazakii	28141	Not aplicable
			Gamma	Enterobacter	Enterobacter aerogenes/Klebsiella	548	Not aplicable
			Gamma	Enterobacter	Enterobacter cloacae	550	Not aplicable
			Gamma	Enterobacter	Enterobacter amnigenus	61646	Not aplicable
			Gamma	Klebsiella	Klebsiella oxytoca	32257	Not aplicable
			Gamma	Pantoea	Pantoea spp.	53335	Not aplicable
			Gamma	Serratia	Serratia liquefaciens	614	Not aplicable
			Gamma	Serratia	Serratia odorifera biogroup 1	618	Not aplicable
Leão-Vasconcelos et al., 2015	Workers in oncological hospital	Saliva	Gamma	Citrobacter	Citrobacter koseri	545	Not aplicable
			Gamma	Citrobacter	Citrobacter amalonaticus	35703	Not aplicable
			Gamma	Citrobacter	Citrobacter freundii	546	Not aplicable
			Gamma	Enterobacter	Enterobacter gergoviae	61647	Not aplicable
			Gamma	Enterobacter	Enterobacter sakazakii	28141	Not aplicable
			Gamma	Enterobacter	Enterobacter aerogenes	548	Not aplicable
			Gamma	Enterobacter	Enterobacter cloacae	550	Not aplicable
			Gamma	Escherichia	Escherichia coli	562	Not aplicable
			Gamma	Klebsiella	Klebsiella pneumoniae	573	Not aplicable
			Gamma	Klebsiella	Klebsiella oxytoca	571	Not aplicable
			Gamma	Pantoea	Pantoea agglomerans	549	Not aplicable
			Gamma	Serratia	Serratia marcescens	615	Not aplicable
Lee et al., 2017	oral cancer or epithelial precursor lesions	Saliva	Beta	Neisseria	-	482	Not aplicable
			Gamma	Escherichia	-	561	Not aplicable
			Gamma	Haemophilus	-	724	Not aplicable
			Gamma	Klebsiella	-	32257	Not aplicable
			Gamma	Moraxella	-	475	Not aplicable
			Gamma	Pseudomonas	-	286	Not aplicable
			Gamma	Salmonella	-	590	Not aplicable
Li et al., 2013	staff members at the Tacugama Chimpanzee Sanctuary	saliva	Beta	Neisseria	-	482	Not aplicable
			Gamma	Buttiauxella	-	82976	Not aplicable
			Gamma	Enterobacter	-	547	Not aplicable
			Gamma	Escherichia	-	561	Not aplicable
			Gamma	Haemophilus	-	724	Not aplicable
			Gamma	Serratia	-	613	Not aplicable
Li et al., 2019	atopic dermatitis	Buccal mucosa, keratinized gingiva, supragingival plaque, tongue dorsum	Alpha	Sphingomonas	-	13687	0.97
			Gamma	Acinetobacter	-	469	0.97
			Gamma	Cardiobacterium	-	2717	0.97
			Gamma	Klebsiella	-	32257	0.97
			Gamma	Pseudomonas	-	286	0.97
			Gamma	Serratia	-	613	0.97
			Gamma	Stenotrophomonas	-	40323	0.97
Lim et al., 2017	Spit adults	Saliva	Beta	Neisseria	-	482	0.97
	drool adults		Beta	Neisseria	-	482	0.97
	Oral rinse adults		Beta	Neisseria	-	482	0.97
	Spit adults		Gamma	Actinobacillus	-	713	0.97
	drool adults		Gamma	Actinobacillus	-	713	0.97
	Oral rinse adults		Gamma	Actinobacillus	-	713	0.97
	Spit adults		Gamma	Aggregatibacter	-	416916	0.97
	drool adults		Gamma	Aggregatibacter	-	416916	0.97
	Oral rinse adults		Gamma	Aggregatibacter	-	416916	0.97
	Spit adults		Gamma	Haemophilus	-	724	0.97
	drool adults		Gamma	Haemophilus	-	724	0.97
	Oral rinse adults		Gamma	Haemophilus	-	724	0.97
Lim et al., 2018	OCC and OPC patients and healthy	Oral rinse samples	Beta	Lautropia	-	47670	0.97
			Beta	Neisseria	-	482	0.97
			Gamma	Aggregatibacter	-	416916	0.97
			Gamma	Haemophilus	-	724	0.97
Lima et al., 2015	healthcare workers	Saliva samples	Gamma	Pseudomonas	Pseudomonas aeruginosa	287	Not aplicable
			Gamma	Pseudomonas	Pseudomonas stutzeri	316	Not aplicable
			Gamma	Pseudomonas	Pseudomonas fluorescens	294	Not aplicable
Lin et al., 2019	smokers and marijuana smokers	saliva	Beta	Lautropia	Lautropia mirabilis	47670	Not aplicable
			Beta	Neisseria	-	482	Not aplicable
Liu et al., 2012	Healthy subjects and subjects with peridontal disease	subgingival plaque	Beta	Kingella	-	32257	0.98
			Beta	Neisseria	-	482	0.98
			Epsilon	Campylobacter	-	194	0.98
			Gamma	Cardiobacterium	-	2717	0.98
			Gamma	Haemophilus	-	724	0.98
Liu et al., 2018	Gout	Saliva	Beta	Lautropia	-	47670	0.97
			Beta	Neisseria	Neisseria subflava	28449	0.97
			Epsilon	Campylobacter	-	194	0.97
			Gamma	Aggregatibacter	Aggregatibacter segnis	739	0.97
			Gamma	Haemophilus	Haemophilus parainfluenzae	729	0.97
			Gamma	Serratia	Serratia marcescens	615	0.97
Lokmer et al., 2020	cameroon adult population	Saliva	Beta	Lautropia	-	47670	Not aplicable
			Beta	Neisseria	-	482	Not aplicable
			Beta	Neisseria	-	482	Not aplicable
			Epsilon	Campylobacter	-	194	Not aplicable
			Gamma	Haemophilus	-	724	Not aplicable
Lundmark et al., 2019	patients diagnosed with chronic periodontitis	Saliva	Epsilon	Campylobacter	Campylobacter concisus	199	Not aplicable
			Gamma	Aggregatibacter	Aggregatibacter aphrophilus	732	Not aplicable
Medina et al., 2017	Patients with dyspeptic symptomatology and indication for upper gastrointestinal video endoscopy	Dental plaque and saliva	Epsilon	Helicobacter	Helicobacter pylori	210	Not aplicable
Mihaila et al., 2019	Parkinson´s disease	Saliva	Alpha	Methylobacterium	-	407	Not aplicable
Nasidze et al., 2009	Healthy adults	Saliva	Beta	Burkholderia	-	32008	Not aplicable
	Healthy adults		Beta	Derxia	-	203697	Not aplicable
	Louisiana		Beta	Eikenella	-	538	>90%
	Healthy adults		Beta	Kingella	-	32257	Not aplicable
	Germany		Beta	Kingella	-	32257	>90%
	China		Beta	Kingella	-	32257	>90%
	Oakland		Beta	Kingella	-	32257	>90%
	Oakland		Beta	Kingella	-	32257	>90%
	georgia		Beta	Kingella	-	32257	>90%
	bolivia		Beta	Kingella	-	32257	>90%
	Healthy adults		Beta	Neisseria	-	482	Not aplicable
	Germany		Beta	Neisseria	-	482	>90%
	China		Beta	Neisseria	-	482	>90%
	Poland		Beta	Neisseria	-	482	>90%
	Oakland		Beta	Neisseria	-	482	>90%
	Oakland		Beta	Neisseria	-	482	>90%
	Turkey		Beta	Neisseria	-	482	>90%
	georgia		Beta	Neisseria	-	482	>90%
	bolivia		Beta	Neisseria	-	482	>90%
	Louisiana		Beta	Neisseria	-	482	>90%
	Congo		Beta	Neisseria	-	482	>90%
	South africa		Beta	Neisseria	-	482	>90%
	Louisiana		Beta	Schlegelella	-	215579	>90%
	Healthy adults		Beta	Simonsiella	-	71	Not aplicable
	georgia		Beta	Simonsiella	-	71	>90%
	Louisiana		Beta	Simonsiella	-	71	>90%
	Healthy adults		Delta	Desulfobulbus	-	893	Not aplicable
	Healthy adults		Epsilon	Campylobacter	-	194	Not aplicable
	Germany		Epsilon	Campylobacter	-	194	>90%
	China		Epsilon	Campylobacter	-	194	>90%
	Philippines		Epsilon	Campylobacter	-	194	>90%
	Poland		Epsilon	Campylobacter	-	194	>90%
	Oakland		Epsilon	Campylobacter	-	194	>90%
	Oakland		Epsilon	Campylobacter	-	194	>90%
	Turkey		Epsilon	Campylobacter	-	194	>90%
	georgia		Epsilon	Campylobacter	-	194	>90%
	bolivia		Epsilon	Campylobacter	-	194	>90%
	Louisiana		Epsilon	Campylobacter	-	194	>90%
	South africa		Epsilon	Campylobacter	-	194	>90%
	China		Epsilon	Helicobacter	-	209	>90%
	China		Epsilon	Wolinella	-	843	>90%
	Germany		Gamma	Actinobacillus	-	713	>90%
	China		Gamma	Actinobacillus	-	713	>90%
	Oakland		Gamma	Actinobacillus	-	713	>90%
	bolivia		Gamma	Actinobacillus	-	713	>90%
	Louisiana		Gamma	Actinobacillus	-	713	>90%
	South africa		Gamma	Actinobacillus	-	713	>90%
	Congo		Gamma	Aeromonas	-	642	>90%
	Healthy adults		Gamma	Aggregatibacter	-	416916	Not aplicable
	Germany		Gamma	Aggregatibacter	-	416916	>90%
	China		Gamma	Aggregatibacter	-	416916	>90%
	Philippines		Gamma	Aggregatibacter	-	416916	>90%
	Poland		Gamma	Aggregatibacter	-	416916	>90%
	Oakland		Gamma	Aggregatibacter	-	416916	>90%
	Oakland		Gamma	Aggregatibacter	-	416916	>90%
	Turkey		Gamma	Aggregatibacter	-	416916	>90%
	georgia		Gamma	Aggregatibacter	-	416916	>90%
	Louisiana		Gamma	Aggregatibacter	-	416916	>90%
	South africa		Gamma	Aggregatibacter	-	416916	>90%
	Congo		Gamma	Buttiauxella	-	82976	>90%
	Germany		Gamma	Cardiobacterium	-	2717	>90%
	Congo		Gamma	Cedecea	-	158483	>90%
	Louisiana		Gamma	Citrobacter	-	544	>90%
	Congo		Gamma	Citrobacter	-	544	>90%
	georgia		Gamma	Enterobacter	-	547	>90%
	Congo		Gamma	Enterobacter	-	547	>90%
	Congo		Gamma	Erwinia	-	551	>90%
	Healthy adults		Gamma	Haemophilus	-	724	Not aplicable
	Germany		Gamma	Haemophilus	-	724	>90%
	China		Gamma	Haemophilus	-	724	>90%
	Philippines		Gamma	Haemophilus	-	724	>90%
	Poland		Gamma	Haemophilus	-	724	>90%
	Oakland		Gamma	Haemophilus	-	724	>90%
	Oakland		Gamma	Haemophilus	-	724	>90%
	Turkey		Gamma	Haemophilus	-	724	>90%
	georgia		Gamma	Haemophilus	-	724	>90%
	bolivia		Gamma	Haemophilus	-	724	>90%
	Louisiana		Gamma	Haemophilus	-	724	>90%
	Congo		Gamma	Haemophilus	-	724	>90%
	South africa		Gamma	Haemophilus	-	724	>90%
	Congo		Gamma	Klebsiella	-	32257	>90%
	Congo		Gamma	Leminorella	-	82980	>90%
	China		Gamma	Mannheimia	-	75984	>90%
	Germany		Gamma	Marinospirillum	-	64968	>90%
	bolivia		Gamma	Marinospirillum	-	64968	>90%
	Oakland		Gamma	Pasteurella	-	745	>90%
	Oakland		Gamma	Pasteurella	-	745	>90%
	georgia		Gamma	Plesiomonas	-	702	>90%
	Congo		Gamma	Plesiomonas	-	702	>90%
	georgia		Gamma	Pseudomonas	-	286	>90%
	georgia		Gamma	Serratia	-	613	>90%
	Congo		Gamma	Serratia	-	613	>90%
	Poland		Gamma	Shewanella	-	22	>90%
Nasidze et al., 2011	Batwa indeginous tribe (Uganda)	Saliva	Alpha	Acetobacter	-	434	>90%
			Alpha	Asticcacaulis	-	76890	>90%
			Alpha	Methylobacterium	-	407	>90%
			Alpha	Sphingobium	-	165695	>90%
	Democratic Republic of the Congo (DRC) and Sierra Leone		Beta	Achromobacter	-	222	>90%
	Batwa indeginous tribe (Uganda)		Beta	Aquabacterium	-	92793	>90%
			Beta	Bergeriella	-	334108	>90%
	Democratic Republic of the Congo (DRC) and Sierra Leone		Beta	Bordetella	-	517	>90%
	Batwa indeginous tribe (Uganda)		Beta	Burkholderia	-	32008	>90%
			Beta	Curvibacter	-	281915	>90%
			Beta	Derxia	-	203697	>90%
			Beta	Hylemonella	-	724	>90%
			Beta	Kingella	-	32257	>90%
			Beta	Neisseria	-	482	>90%
			Beta	Ottowia	-	219181	>90%
			Beta	Pelomonas	-	335058	>90%
			Beta	Ralstonia	-	48736	>90%
			Beta	Simonsiella	-	71	>90%
			Delta	Desulfomicrobium	-	898	>90%
			Epsilon	Campylobacter	-	194	>90%
			Epsilon	Helicobacter	-	724	>90%
			Epsilon	Wolinella	-	843	>90%
			Gamma	Acinetobacter	-	469	>90%
			Gamma	Actinobacillus	-	713	>90%
			Gamma	Aeromonas	-	642	>90%
			Gamma	Aggregatibacter	-	416916	>90%
			Gamma	Bibersteinia	-	476528	>90%
	Democratic Republic of the Congo (DRC) and Sierra Leone		Gamma	Brenneria	-	71655	>90%
	Democratic Republic of the Congo (DRC) and Sierra Leone		Gamma	Budvicia	-	82978	>90%
	Batwa indeginous tribe (Uganda)		Gamma	Buttiauxella	-	82976	>90%
			Gamma	Cardiobacterium	-	2717	>90%
			Gamma	Cedecea	-	158483	>90%
			Gamma	Citrobacter	-	544	>90%
			Gamma	Cronobacter	-	413496	>90%
			Gamma	Dickeya	-	204037	>90%
			Gamma	Enterobacter	-	547	>90%
	Democratic Republic of the Congo (DRC) and Sierra Leone		Gamma	Erwinia	-	551	>90%
	Batwa indeginous tribe (Uganda)		Gamma	Escherichia	-	561	>90%
			Gamma	Haemophilus	-	724	>90%
			Gamma	Klebsiella	-	570	>90%
	Democratic Republic of the Congo (DRC) and Sierra Leone		Gamma	Kluyvera	-	579	>90%
	Batwa indeginous tribe (Uganda)		Gamma	Moraxella	-	475	>90%
			Gamma	Morganella	-	581	>90%
	Democratic Republic of the Congo (DRC) and Sierra Leone		Gamma	Pantoea	-	53335	>90%
	Batwa indeginous tribe (Uganda)		Gamma	Pectobacterium	-	122277	>90%
			Gamma	Proteus	-	583	>90%
			Gamma	Pseudomonas	-	286	>90%
			Gamma	Raoultella	-	160674	>90%
			Gamma	Salmonella	-	590	>90%
			Gamma	Serratia	-	613	>90%
			Gamma	Yersinia	-	629	>90%
Noguera-Julian et al., 2016	HIV peridontitis	Saliva, Cheek mucosa, teeth	Beta	Kingella	-	32257	0.97
			Beta	Neisseria	-	482	0.97
			Gamma	Aggregatibacter	-	416916	0.97
			Gamma	Haemophilus	-	724	0.97
Peters et al., 2017	esophageal adenocarcinoma (EAC) and esophageal squamous cell carcinoma (ESCC)	Mouthwash sample	Beta	Neisseria	Neisseria sicca	490	Not aplicable
			Beta	Neisseria	Neisseria flavescens	484	Not aplicable
			Beta	Neisseria	Neisseria weaveri	28091	Not aplicable
			Gamma	Aggregatibacter	Aggregatibacter paraphrophilus	732	Not aplicable
			Gamma	Haemophilus	-	724	Not aplicable
Pushalkar et al., 2012	patients with squamous cell carcinoma	Oral tissue samples from oral tongue and floor of the mouth	Gamma	Aggregatibacter	Aggregatibacter actinomycetemcomitans	714	Not aplicable
Rafeek et al., 2018	Healthy	Saliva and plaque	Beta	Lautropia	Lautropia mirabilis	47670	Not aplicable
			Beta	Neisseria	Neisseria mucosa	488	Not aplicable
			Beta	Neisseria	Neisseria elongata	495	Not aplicable
			Beta	Neisseria	Neisseria subflava	28449	Not aplicable
			Epsilon	Campylobacter	Campylobacter concisus	199	Not aplicable
			Epsilon	Campylobacter	Campylobacter showae	204	Not aplicable
			Gamma	Haemophilus	Haemophilus sputorum	1078480	Not aplicable
Rodríguez-Rabassa et al., 2018	smokers and depression symptons	saliva	Beta	Neisseria	-	482	Not aplicable
			Gamma	Aggregatibacter	-	416916	Not aplicable
			Gamma	Haemophilus	-	724	Not aplicable
Ryutaro Jo et al., 2019	age (24 -40) healthy	Saliva	Alpha	Hoeflea	-	274591	0.97
			Alpha	Sphingomonas	-	13687	0.97
			Beta	Eikenella	Eikenella corrodens	539	0.97
			Beta	Herbaspirillum	-	963	0.97
			Beta	Kingella	-	32257	0.97
			Beta	Lautropia	-	47670	0.97
			Beta	Neisseria	Neisseria flavescens	484	0.97
			Beta	Neisseria	Neisseria flava	34026	0.97
			Beta	Ottowia	-	219181	0.97
			Beta	Ralstonia	-	48736	0.97
			Beta	Simonsiella	-	71	0.97
			Epsilon	Campylobacter	-	194	0.97
			Gamma	Aggregatibacter	-	416916	0.97
			Gamma	Cardiobacterium	-	2717	0.97
			Gamma	Frederiksenia	-	1649317	0.97
			Gamma	Haemophilus	Haemophilus haemolyticus	726	0.97
			Gamma	Haemophilus	Haemophilus sp.	724	0.97
			Gamma	Pseudomonas	-	286	0.97
Sachdeo et al., 2007	edentulous subjects with complete maxillary and mandibular dentures	Tongue,saliva ,supragingival biofilm samples, floor of mouth, buccal mucosa, hard palate, vestibule/lip, “attached gingiva	Beta	Eikenella	Eikenella corrodens	539	Not aplicable
			Beta	Neisseria	Neisseria mucosa	488	Not aplicable
			Epsilon	Campylobacter	Campylobacter rectus	203	Not aplicable
			Epsilon	Campylobacter	Campylobacter gracilis	824	Not aplicable
			Epsilon	Campylobacter	Campylobacter showae	204	Not aplicable
			Gamma	Aggregatibacter	Aggregatibacter actinomycetemcomitans	714	Not aplicable
Singh et al., 2019	70-82 years old	saliva	Beta	Comamonas	-	283	Not aplicable
			Beta	Eikenella	-	538	Not aplicable
			Beta	Lautropia	-	47670	Not aplicable
			Beta	Neisseria	-	482	Not aplicable
			Gamma	Cardiobacterium	-	2717	Not aplicable
			Gamma	Haemophilus	-	724	Not aplicable
Takeshita et al., 2016	adults from Hisayama town,	Saliva	Beta	Eikenella	Eikenella corrodens	539	≥ 98%
			Beta	Kingella	Kingella oralis	505	≥ 98%
			Beta	Lautropia	Lautropia mirabilis	47671	≥ 98%
			Beta	Neisseria	Neisseria mucosa	488	≥ 98%
			Epsilon	Campylobacter	Campylobacter showae	204	≥ 98%
			Gamma	Aggregatibacter	Aggregatibacter segnis	739	≥ 98%
			Gamma	Cardiobacterium	Cardiobacterium hominis	2718	≥ 98%
			Gamma	Haemophilus	Haemophilus haemolyticus	726	≥ 98%
Thomas et al., 2014	adult smokers	Tongue, buccal mucosa	Epsilon	Campylobacter	-	194	Not aplicable
			Gamma	Aggregatibacter	-	416916	Not aplicable
			Gamma	Haemophilus	-	724	Not aplicable
Tuon et al., 2017	Mechanical ventilation	Oral mucosa and dental plaque	Gamma	Acinetobacter	Acinetobacter baumannii	470	Not aplicable
			Gamma	Klebsiella	Klebsiella pneumoniae	573	Not aplicable
			Gamma	Proteus	Proteus spp.	583	Not aplicable
			Gamma	Pseudomonas	Pseudomonas aeruginosa	573	Not aplicable
			Gamma	Stenotrophomonas	-	40323	Not aplicable
Vanhatalo et al., 2018	healthy	Tongue dorsum and saliva	Beta	Neisseria	Neisseria meningitidis	487	Not aplicable
			Beta	Neisseria	Neisseria lactamica	486	Not aplicable
			Epsilon	Campylobacter	Campylobacter concisus	199	Not aplicable
			Gamma	Haemophilus	Haemophilus parainfluenzae	729	Not aplicable
Vesty et al., 2017	Healthy	Subgingival plaque	Beta	Neisseria	-	482	0.97
		saliva	Beta	Neisseria	-	482	0.97
		Subgingival plaque	Epsilon	Campylobacter	-	194	0.97
		saliva	Epsilon	Campylobacter	-	194	0.97
		Subgingival plaque	Gamma	Aggregatibacter	-	416916	0.97
		saliva	Gamma	Aggregatibacter	-	416916	0.97
		Subgingival plaque	Gamma	Haemophilus	-	724	0.97
		saliva	Gamma	Haemophilus	-	724	0.97
Wang et al., 2019	diverse orthodontic treatments	Saliva	Beta	Neisseria	-	482	Not aplicable
			Gamma	Haemophilus	-	724	Not aplicable
Welch et al., 2016	Healthy	Supragingival plaque	Beta	Eikenella	-	538	0.9
			Beta	Kingella	-	32257	0.9
			Beta	Lautropia	Lautropia mirabilis	47671	0.9
			Beta	Neisseria	-	482	>90%
			Gamma	Aggregatibacter	-	416916	0.9
			Gamma	Haemophilus	-	724	Not aplicable
Wu et al., 2016	Smokers and normal	Oral wash samples	Beta	Eikenella	-	538	0.97
Wu et al., 2016	Smokers and normal		Beta	Kingella	-	32257	0.97
Wu et al., 2016	Smokers and normal		Beta	Lautropia	-	47670	0.97
Wu et al., 2016	Smokers and normal		Beta	Neisseria	-	482	0.97
Wu et al., 2016	Smokers and normal		Gamma	Aggregatibacter	-	416916	0.97
Wu et al., 2016	Smokers and normal		Gamma	Cardiobacterium	-	2717	0.97
Wu et al., 2016	Smokers and normal		Gamma	Haemophilus	-	724	0.97
Xi et al., 2019	IDA	Supragingival dental plaque	Beta	Neisseria	-	482	Not aplicable
Xi et al., 2019	IDA		Gamma	Aggregatibacter	-	416916	Not aplicable
Xi et al., 2019	IDA		Gamma	Cardiobacterium	-	2717	Not aplicable
Xi et al., 2019	IDA		Gamma	Moraxella	-	475	Not aplicable
Xi et al., 2019	IDA		Gamma	Pseudomonas	-	286	Not aplicable
Xian et al., 2018	Chinese	Saliva and plaque	Beta	Neisseria	Neisseria subflava	28449	Not aplicable
Xian et al., 2018	Chinese		Beta	Neisseria	Neisseria perflava	33053	Not aplicable
Xian et al., 2018	Chinese		Gamma	Enterobacter	Enterobacter xiangfangensis	1296536	Not aplicable
Xian et al., 2018	Chinese		Gamma	Enterobacter	Enterobacter mori	539813	Not aplicable
Xian et al., 2018	Chinese		Gamma	Klebsiella	Klebsiella michiganensis	1134687	Not aplicable
Xian et al., 2018	Chinese		Gamma	Pseudomonas	Pseudomonas beteli	40324	Not aplicable
Xu et al., 2015	local residents of Sichuan province.	Saliva,supragingival dental plaque, buccal swabs	Beta	Derxia	-	203697	Not aplicable
Xu et al., 2015	local residents of Sichuan province.		Beta	Kingella	-	32257	Not aplicable
Xu et al., 2015	local residents of Sichuan province.		Beta	Neisseria	-	482	Not aplicable
Xu et al., 2015	local residents of Sichuan province.		Epsilon	Campylobacter	-	194	Not aplicable
Xu et al., 2015	local residents of Sichuan province.		Gamma	Aggregatibacter	-	416916	Not aplicable
Xu et al., 2015	local residents of Sichuan province.		Gamma	Haemophilus	-	724	Not aplicable
Yamashita et al., 2013	Elderly adults after oral cancer treatment	Tongue and gingiva	Gamma	Pseudomonas	Pseudomonas aeruginosa	287	Not aplicable
Yang et al., 2011	caries-depleted adults *only mentioned the OTU that were statistaclly different between (caries-enriched and caries-depleted)	Saliva	Beta	Kingella	Kingella denitrificans	32257	0.97
Yang et al., 2011	caries-depleted adults *only mentioned the OTU that were statistaclly different between (caries-enriched and caries-depleted)		Beta	Neisseria	-	482	0.97
Yang et al., 2011	caries-depleted adults *only mentioned the OTU that were statistaclly different between (caries-enriched and caries-depleted)		Beta	Neisseria	Neisseria subflava	28449	0.97
Yang et al., 2011	caries-depleted adults *only mentioned the OTU that were statistaclly different between (caries-enriched and caries-depleted)		Gamma	Aggregatibacter	Aggregatibacter paraphrophilus	732	0.97
Yang et al., 2011	caries-depleted adults *only mentioned the OTU that were statistaclly different between (caries-enriched and caries-depleted)		Gamma	Enterobacter	Enterobacter sakazakii	28141	0.97
Yang et al., 2011	caries-depleted adults *only mentioned the OTU that were statistaclly different between (caries-enriched and caries-depleted)		Gamma	Haemophilus	Haemophilus parainfluenzae	729	0.97
Yang et al., 2011	caries-depleted adults *only mentioned the OTU that were statistaclly different between (caries-enriched and caries-depleted)		Gamma	Haemophilus	Haemophilus sp.	724	0.97
Yang et al., 2011	caries-depleted adults *only mentioned the OTU that were statistaclly different between (caries-enriched and caries-depleted)		Gamma	Haemophilus	Haemophilus sp.	724	0.97
Yeo et al., 2019	Smokers semi-urbanized indigenous tribe in Peninsular Malaysia	Saliva	Beta	Neisseria	Neisseria oralis	1107316	0.97
Yeo et al., 2019	Smokers semi-urbanized indigenous tribe in Peninsular Malaysia		Beta	Neisseria	Neisseria subflava	28449	0.97
Yeo et al., 2019	Smokers semi-urbanized indigenous tribe in Peninsular Malaysia		Beta	Neisseria	-	482	0.97
Yeo et al., 2019	Non-smokers semi-urbanized indigenous tribe in Peninsular Malaysia		Beta	Neisseria	Neisseria oralis	1107316	0.97
Yeo et al., 2019	Non-smokers semi-urbanized indigenous tribe in Peninsular Malaysia		Beta	Neisseria	Neisseria subflava	28449	0.97
Yeo et al., 2019	Non-smokers semi-urbanized indigenous tribe in Peninsular Malaysia		Beta	Neisseria	-	482	0.97
Yeo et al., 2019	Men and women semi-urbanized indigenous tribe in Peninsular Malaysia		Beta	Neisseria	-	482	0.97
Yeo et al., 2019	Smokers semi-urbanized indigenous tribe in Peninsular Malaysia		Epsilon	Campylobacter	-	194	0.97
Yeo et al., 2019	Non-smokers semi-urbanized indigenous tribe in Peninsular Malaysia		Epsilon	Campylobacter	-	194	0.97
Yeo et al., 2019	Smokers semi-urbanized indigenous tribe in Peninsular Malaysia		Gamma	Aggregatibacter	-	416916	0.97
Yeo et al., 2019	Non-smokers semi-urbanized indigenous tribe in Peninsular Malaysia		Gamma	Aggregatibacter	-	416916	0.97
Yeoh et al., 2019	acute tonsillitis	Oral rinses	Beta	Lautropia	-	47670	Not aplicable
Yeoh et al., 2019	acute tonsillitis		Beta	Neisseria	-	482	Not aplicable
Yeoh et al., 2019	acute tonsillitis		Gamma	Haemophilus	-	724	Not aplicable
Yu et al., 2017	smokers	Supra and subgingival plaque, saliva, swabs from five soft tissue sites, and one nasal swab from both the anterior nares	Gamma	Haemophilus	-	724	Not aplicable
Yu et al., 2020	patients with OLP were divided into two groups: erosive OLP (n = 10, group E) and non-erosive OLP (n = 10, group NE). Ten healthy individuals were recruited as healthy controls (group C); and ten patients with RAU (group U)	Saliva	Acidithiobacillia	Acidithiobacillus	-	119977	0.97
			Alpha	Acidocella	-	50709	0.97
			Alpha	Aestuariivita	-	1608457	0.97
			Alpha	Altererythrobacter	-	361177	0.97
			Alpha	Aminobacter	-	31988	0.97
			Alpha	Bosea	-	85413	0.97
			Alpha	Bradyrhizobium	-	374	0.97
			Alpha	Brevundimonas	-	41275	0.97
			Alpha	Caulobacter	-	75	0.97
			Alpha	Craurococcus	-	77583	0.97
			Alpha	Defluviicoccus	-	111830	0.97
			Alpha	Devosia	-	46913	0.97
			Alpha	Erythrobacter	-	1041	0.97
			Alpha	Gemmobacter	-	204456	0.97
			Alpha	Hirschia	-	2723	0.97
			Alpha	Hoeflea	-	274591	0.97
			Alpha	Hyphomicrobium	-	81	0.97
			Alpha	Hyphomonas	-	85	0.97
			Alpha	Loktanella	-	245186	0.97
			Alpha	Mesorhizobium	-	68287	0.97
			Alpha	Methylobacterium	-	407	0.97
			Alpha	Methylocystis	-	133	0.97
			Alpha	Methylovirgula	-	1156568	0.97
			Alpha	Microvirga	-	186650	0.97
			Alpha	Nautella	-	481445	0.97
			Alpha	Neorhizobium	-	1525371	0.97
			Alpha	Nitrobacter	-	911	0.97
			Alpha	Nordella	-	169055	0.97
			Alpha	Novosphingobium	-	165696	0.97
			Alpha	Novosphingobium	-	165696	0.97
			Alpha	Paracoccus	-	265	0.97
			Alpha	Parvibaculum	-	256616	0.97
			Alpha	Pedomicrobium	-	47494	0.97
			Alpha	Pelagibacterium	-	1082930	0.97
			Alpha	Pelagibius	-	643951	0.97
			Alpha	Phenylobacterium	-	20	0.97
			Alpha	Phreatobacter	-	1632780	0.97
			Alpha	Phyllobacterium	-	28100	0.97
			Alpha	Pseudolabrys	-	556257	0.97
			Alpha	Reyranella	-	445219	0.97
			Alpha	Rhizobium	-	379	0.97
			Alpha	Rhizomicrobium	-	1241326	0.97
			Alpha	Rhodobacter	-	1060	0.97
			Alpha	Rhodomicrobium	-	1068	0.97
			Alpha	Rhodoplanes	-	29407	0.97
			Alpha	Rhodopseudomonas	-	1073	0.97
			Alpha	Roseomonas	-	125216	0.97
			Alpha	Rubellimicrobium	-	295418	0.97
			Alpha	Salinarimonas	-	690086	0.97
			Alpha	Sandaracinobacter	-	56358	0.97
			Alpha	Sandarakinorhabdus	-	362865	0.97
			Alpha	Shinella	-	323620	0.97
			Alpha	Sneathiella	-	510690	0.97
			Alpha	Sphingobium	-	165695	0.97
			Alpha	Sphingomonas	-	13687	0.97
			Alpha	Sphingopyxis	-	165697	0.97
			Alpha	Stella	-	93	0.97
			Alpha	Tabrizicola	-	1443919	0.97
			Alpha	Thioclava	-	285107	0.97
			Alpha	Variibacter	-	1649510	0.97
			Alpha	Woodsholea	-	240236	0.97
			Alpha	Zymomonas	-	541	0.97
			Beta	Achromobacter	-	222	0.97
			Beta	Advenella	-	290425	0.97
			Beta	Advenella	-	290425	0.97
			Beta	Alcaligenes	-	507	0.97
			Beta	Alysiella	-	194195	0.97
			Beta	Aquabacterium	-	92793	0.97
			Beta	Azoarcus	-	12960	0.97
			Beta	Brachymonas	-	28219	0.97
			Beta	Burkholderia	-	32008	0.97
			Beta	Chitinibacter	-	230666	0.97
			Beta	Chitinilyticum	-	551208	0.97
			Beta	Comamonas	-	283	0.97
			Beta	Curvibacter	-	281915	0.97
			Beta	Dechloromonas	-	73029	0.97
			Beta	Deefgea	-	400947	0.97
			Beta	Denitratisoma	-	311181	0.97
			Beta	Eikenella	-	538	0.97
			Beta	Ferribacterium	-	88875	0.97
			Beta	Ferritrophicum	-	370406	0.97
			Beta	Gallionella	-	96	0.97
			Beta	Ideonella	-	36862	0.97
			Beta	Inhella	-	644355	0.97
			Beta	Janthinobacterium	-	29580	0.97
			Beta	Kingella	-	32257	0.97
			Beta	Lautropia	-	47670	0.97
			Beta	Leptothrix	-	88	0.97
			Beta	Limnobacter	-	131079	0.97
			Beta	Limnohabitans	-	665874	0.97
			Beta	Massilia	-	149698	0.97
			Beta	Methylotenera	-	359407	0.97
			Beta	Methyloversatilis	-	378210	0.97
			Beta	Neisseria	-	482	0.97
			Beta	Nitrosomonas	-	914	0.97
			Beta	Nitrosospira	-	35798	0.97
			Beta	Noviherbaspirillum	-	1344552	0.97
			Beta	Paenalcaligenes	-	1100891	0.97
			Beta	Pelomonas	-	335058	0.97
			Beta	Piscinibacter	-	1114981	0.97
			Beta	Polaromonas	-	52972	0.97
			Beta	Polynucleobacter	-	44013	0.97
			Beta	Propionivibrio	-	83766	0.97
			Beta	Pusillimonas	-	305976	0.97
			Beta	Ralstonia	-	48736	0.97
			Beta	Ramlibacter	-	174951	0.97
			Beta	Simplicispira	-	352450	0.97
			Beta	Sulfuricella	-	935200	0.97
			Beta	Sulfuritalea	-	1054211	0.97
			Beta	Sutterella	-	40544	0.97
			Beta	Tepidimonas	-	114248	0.97
			Beta	Thauera	-	33057	0.97
			Beta	Thiobacillus	-	919	0.97
			Beta	Uliginosibacterium	-	392735	0.97
			Beta	Undibacterium	-	401469	0.97
			Beta	Variovorax	-	34072	0.97
			Beta	Zoogloea	-	349	0.97
			Delta	Anaeromyxobacter	-	161492	0.97
			Delta	Byssovorax	-	224459	0.97
			Delta	Deferrisoma	-	1125862	0.97
			Delta	Desulfarculus	-	453229	0.97
			Delta	Desulfatiglans	-	1549126	0.97
			Delta	Desulfatirhabdium	-	497742	0.97
			Delta	Desulfatitalea	-	1303912	0.97
			Delta	Desulfobacca	-	60892	0.97
			Delta	Desulfobacter	-	2289	0.97
			Delta	Desulfobulbus	-	893	0.97
			Delta	Desulfocapsa	-	53318	0.97
			Delta	Desulfomicrobium	-	898	0.97
			Delta	Desulforhabdus	-	39840	0.97
			Delta	Desulfovibrio	-	872	0.97
			Delta	Desulfurivibrio	-	427922	0.97
			Delta	Desulfuromonas	-	890	0.97
			Delta	Geoalkalibacter	-	392332	0.97
			Delta	Geobacter	-	28231	0.97
			Delta	Geothermobacter	-	213223	0.97
			Delta	Haliangium	-	162027	0.97
			Delta	Phaselicystis	-	651810	0.97
			Delta	Sandaracinus	-	1055688	0.97
			Delta	Smithella	-	182623	0.97
			Delta	Sorangium	-	39643	0.97
			Delta	Syntrophobacter	-	29526	0.97
			Delta	Syntrophorhabdus	-	513557	0.97
			Delta	Syntrophus	-	43773	0.97
			Delta	Vulgatibacteraceae	-	1524213	0.97
			Epsilon	Arcobacter	-	28196	0.97
			Epsilon	Campylobacter	-	194	0.97
			Epsilon	Helicobacter	-	209	0.97
			Epsilon	Sulfuricurvum	-	286130	0.97
			Epsilon	Sulfurimonas	-	202746	0.97
			Epsilon	Sulfurospirillum	-	57665	0.97
			Epsilon	Sulfurovum	-	265570	0.97
			Epsilon	Wolinella	-	843	0.97
			Gamma	Acidiferrobacter	-	986106	0.97
			Gamma	Acinetobacter	-	469	0.97
			Gamma	Aeromonas	-	642	0.97
			Gamma	Aggregatibacter	-	416916	0.97
			Gamma	Alishewanella	-	111142	0.97
			Gamma	Alkanindiges	-	222991	0.97
			Gamma	Aquicella	-	254245	0.97
			Gamma	Beggiatoa	-	1021	0.97
			Gamma	Cardiobacterium	-	2717	0.97
			Gamma	Cellvibrio	-	10	0.97
			Gamma	Citrobacter	-	544	0.97
			Gamma	Coxiella	-	776	0.97
			Gamma	Crenothrix	-	200670	0.97
			Gamma	Dokdonella	-	323413	0.97
			Gamma	Dyella	-	231454	0.97
			Gamma	Ectothiorhodospira	-	1051	0.97
			Gamma	Escherichia	-	561	0.97
			Gamma	Haemophilus	-	724	0.97
			Gamma	Haliea	-	475794	0.97
			Gamma	Halioglobus	-	1217416	0.97
			Gamma	Halomonas	-	2745	0.97
			Gamma	Legionella	-	445	0.97
			Gamma	Luteimonas	-	83614	0.97
			Gamma	Lysobacter	-	68	0.97
			Gamma	Marinicella	-	863253	0.97
			Gamma	Marinobacter	-	2742	0.97
			Gamma	Marinomonas	-	28253	0.97
			Gamma	Methylobacter	-	429	0.97
			Gamma	Methylocaldum	-	73778	0.97
			Gamma	Methyloglobulus	-	1410680	0.97
			Gamma	Methylomonas	-	416	0.97
			Gamma	Mizugakiibacter	-	1544982	0.97
			Gamma	Moraxella	-	475	0.97
			Gamma	Morganella	-	581	0.97
			Gamma	Necropsobacter	-	908284	0.97
			Gamma	Nitrincola	-	267849	0.97
			Gamma	Oleiphilus	-	141450	0.97
			Gamma	Pantoea	-	53335	0.97
			Gamma	Perlucidibaca	-	661182	0.97
			Gamma	Plesiomonas	-	702	0.97
			Gamma	Porticoccus	-	1123967	0.97
			Gamma	Proteus	-	583	0.97
			Gamma	Providencia	-	586	0.97
			Gamma	Pseudofulvimonas	-	999506	0.97
			Gamma	Pseudomonas	-	286	0.97
			Gamma	Pseudospirillum	-	196078	0.97
			Gamma	Pseudoxanthomonas	-	83618	0.97
			Gamma	Psychrobacter	-	497	0.97
			Gamma	Rheinheimera	-	67575	0.97
			Gamma	Rhodanobacter	-	75309	0.97
			Gamma	Shewanella	-	22	0.97
			Gamma	Silanimonas	-	292713	0.97
			Gamma	Stenotrophomonas	-	40323	0.97
			Gamma	Steroidobacter	-	469322	0.97
			Gamma	Thermomonas	-	141948	0.97
			Gamma	Thioalkalimicrobium	-	933	0.97
			Gamma	Thioalkalispira	-	200623	0.97
			Gamma	Thiocystis	-	13724	0.97
			Gamma	Thioflavicoccus	-	156885	0.97
			Gamma	Vibrio	-	662	0.97
			Gamma	Xanthomonas	-	338	0.97
			Oligoflexia	Oligoflexus	-	1553903	0.97
Yuan et al., 2018	Healthy	Saliva	Beta	Neisseria	-	482	Not aplicable
			Gamma	Haemophilus	-	724	Not aplicable
Zaura et al., 2009	Healthy	saliva	Beta	derxia	-	203697	Not aplicable
			Beta	Neisseria	-	482	Not aplicable
			Gamma	Cardiobacterium	-	2717	Not aplicable
			Gamma	Pasteurella	-	745	Not aplicable
Zaura et al., 2017	Healthy young adults	Saliva	Beta	Neisseria	Neisseria flavescens	484	Not aplicable
			Beta	Neisseria	Neisseria subflava	28449	Not aplicable
			Gamma	Haemophilus	Haemophilus parainfluenzae	729	Not aplicable
Zawadzki et al., 2016	congenital malformations of masticatory system, kidney allograft recipients	Periodontium, dental plaques, and from dental pockets	Gamma	Acinetobacter	Acinetobacater baumannii	470	Not aplicable
			Gamma	Escherichia	Escherichia coli	562	Not aplicable
			Gamma	Klebsiella	Klebsiella pneumoniae	573	Not aplicable
			Gamma	Klebsiella	Klebsiella oxytoca	571	Not aplicable
			Gamma	Proteus	Proteus mirabilis	584	Not aplicable
			Gamma	Pseudomonas	Pseudomonas aeruginosa	573	Not aplicable
Zhang et al., 2019	patients with different stages of cancer	Saliva	Beta	Burkholderia	-	32008	0.97
			Beta	Cupriavidus	-	106589	0.97
			Beta	Kingella	-	32257	0.97
			Beta	Lautropia	-	47670	0.97
			Beta	Methyloversatilis	-	378210	0.97
			Beta	Neisseria	-	482	0.97
			Epsilon	Campylobacter	-	194	0.97
			Gamma	Acinetobacter	-	469	0.97
			Gamma	Actinobacillus	-	713	0.97
			Gamma	Aggregatibacter	-	416916	0.97
			Gamma	Haemophilus	-	724	0.97
			Gamma	Pseudomonas	-	286	0.97
			Gamma	Serratia	-	613	0.97
Zhang et al., 2020	Healthy	Oral cavity	Alpha	Altererythrobacter	-	361177	0.97
	Healthy	Oral cavity	Alpha	Bradyrhizobium	-	374	0.97
			Alpha	Brevundimonas	-	41275	0.97
			Alpha	Devosia	-	46913	0.97
			Alpha	Enhydrobacter	-	212791	0.97
			Alpha	Ensifer	-	106591	0.97
			Alpha	Gemmobacter	-	204456	0.97
			Alpha	Methylobacterium	-	407	0.97
			Alpha	Novosphingobium	-	165696	0.97
			Alpha	Paracoccus	-	265	0.97
			Alpha	Phenylobacterium	-	20	0.97
			Alpha	Phyllobacterium	-	28100	0.97
			Alpha	Pseudorhodobacter	-	238783	0.97
			Alpha	Rhizobium	-	379	0.97
			Alpha	Rhodoplanes	-	29407	0.97
			Alpha	Rhodopseudomonas	-	1073	0.97
			Alpha	Shinella	-	323620	0.97
			Alpha	Sphingomonas	-	13687	0.97
			Beta	Brachymonas	-	28219	0.97
			Beta	Burkholderia	-	32008	0.97
			Beta	Castellaniella	-	359336	0.97
			Beta	Comamonas	-	283	0.97
			Beta	Curvibacter	-	281915	0.97
			Beta	Delftia	-	80865	0.97
			Beta	Diaphorobacter	-	238749	0.97
			Beta	Duganella	-	75654	0.97
			Beta	Eikenella	-	538	0.97
			Beta	Kingella	-	32257	0.97
			Beta	Lautropia	-	47670	0.97
			Beta	Massilia	-	149698	0.97
			Beta	Morococcus	-	212742	0.97
			Beta	Neisseria	-	482	0.97
			Beta	Nitrosospira	-	35798	0.97
			Beta	Parasutterella	-	577310	0.97
			Beta	Propionivibrio	-	83766	0.97
			Beta	Ralstonia	-	48736	0.97
			Beta	Sideroxydans	-	314343	0.97
			Beta	Sutterella	-	40544	0.97
			Beta	Tepidimonas	-	114248	0.97
			Beta	Vogesella	-	57739	0.97
			Delta	Bilophila	-	35832	0.97
			Delta	Desulfobulbus	-	893	0.97
			Delta	Desulfomicrobium	-	898	0.97
			Delta	Desulfovibrio	-	872	0.97
			Delta	Geobacter	-	28231	0.97
			Epsilon	Campylobacter	-	194	0.97
			Epsilon	Wolinella	-	843	0.97
			Gamma	Acinetobacter	-	469	0.97
			Gamma	Actinobacillus	-	713	0.97
			Gamma	Aeromonas	-	642	0.97
			Gamma	Aggregatibacter	-	416916	0.97
			Gamma	Cardiobacterium	-	2717	0.97
			Gamma	Chujaibacter	-	1931224	0.97
			Gamma	Escherichia	-	561	0.97
			Gamma	Faucicola	-	1604696	0.97
			Gamma	Haemophilus	-	724	0.97
			Gamma	Klebsiella	-	32257	0.97
			Gamma	Lucibacterium	-	-	0.97
			Gamma	Moraxella	-	475	0.97
			Gamma	Nevskia	-	64001	0.97
			Gamma	Pantoea	-	53335	0.97
			Gamma	Pseudoalteromonas	-	53246	0.97
			Gamma	Pseudomonas	-	286	0.97
			Gamma	Pseudoxanthomonas	-	83618	0.97
			Gamma	Psychrobacter	-	497	0.97
			Gamma	Stenotrophomonas	-	40323	0.97
			Gamma	Vibrio	-	662	0.97
Zhou et al., 2018	Sicca syndrome	Oral cavity	Beta	Lautropia	-	47670	0.97
			Beta	Neisseria	-	482	0.97
			Beta	Ralstonia	-	48736	0.97
			Epsilon	Campylobacter	-	194	0.97
			Gamma	Aggregatibacter	-	416916	0.97
			Gamma	Enterobacter	-	547	0.97
			Gamma	Haemophilus	-	724	0.97
			Gamma	Moraxella	-	475	0.97

## Sheet: Table S3 - Number&frequency
	Table S3. Summary of number of reports of each taxon (class- S3a, genus - S3b, species- S3c) and the relative frequency of each class and genus.
	Table S3.a					Table S3.b					Table S3.c
	Number of reports		Relative Frequency			Number of reports		Relative Frequency			Total	Genus	Number of reports	Species	Number of reports
	Alpha	139	Alpha	0.104669		Neisseria	165	Neisseria	0.124247		1328	Neisseria	165	weaveri	4
	Beta	452	Beta	0.340361		Haemophilus	110	Haemophilus	0.0828313					subflava	17
	Gamma	558	Gamma	0.420181		Campylobacter	98	Campylobacter	0.0737952					sicca	5
	Acidithiobacillia	1	Acidithiobacillia	0.000753012		Aggregatibacter	85	Aggregatibacter	0.064006					polysaccharea	3
	Delta	58	Delta	0.0436747		Kingella	53	Kingella	0.0399096					pharyngis	3
	Epsilon	119	Epsilon	0.0896084		Lautropia	30	Lautropia	0.0225904					perflava	2
	Oligoflexia	1	Oligoflexia	0.000753012		Cardiobacterium	30	Cardiobacterium	0.0225904					oralis	4
	Total	1328	Total	1		Pseudomonas	29	Pseudomonas	0.0218373					mucosa	7
						Eikenella	27	Eikenella	0.0203313					meningitidis	3
						Actinobacillus	23	Actinobacillus	0.0173193					lactamica	4
						Enterobacter	23	Enterobacter	0.0173193					gonorrhoeae	2
						Klebsiella	23	Klebsiella	0.0173193					flavescens	8
						Serratia	17	Serratia	0.0128012					flava	4
						Acinetobacter	16	Acinetobacter	0.0120482					elongata	7
						Escherichia	12	Escherichia	0.00903614					dentiae	1
						Helicobacter	11	Helicobacter	0.00828313					cinerea	2
						Simonsiella	11	Simonsiella	0.00828313					canis	1
						Sphingomonas	11	Sphingomonas	0.00828313					bacilliformis	5
						Desulfobulbus	10	Desulfobulbus	0.00753012					animalis	1
						Moraxella	10	Moraxella	0.00753012					spp.	82
						Comamonas	9	Comamonas	0.00677711			Haemophilus	110	sputorum	3
						Aeromonas	8	Aeromonas	0.0060241					pittmaniae	3
						Burkholderia	7	Burkholderia	0.00527108					paraphrohaemolyticus	4
						Citrobacter	8	Citrobacter	0.0060241					parainfluenzae	16
						Herbaspirillum	8	Herbaspirillum	0.0060241					parahaemolyticus	2
						Pasteurella	8	Pasteurella	0.0060241					influenzae	3
						Stenotrophomonas	8	Stenotrophomonas	0.0060241					haemolyticus	5
						Desulfomicrobium	7	Desulfomicrobium	0.00527108					haemoglobinophilus	1
						Desulfovibrio	7	Desulfovibrio	0.00527108					ducreyi	1
						Mannheimia	7	Mannheimia	0.00527108					aegyptius	3
						Shewanella	7	Shewanella	0.00527108					spp.	69
						Achromobacter	6	Achromobacter	0.00451807			Campylobacter	98	sputorum	2
						Ralstonia	6	Ralstonia	0.00451807					showae	9
						Rhizobium	6	Rhizobium	0.00451807					rectus	7
						Bordetella	5	Bordetella	0.00376506					lari	1
						Brevundimonas	5	Brevundimonas	0.00376506					jejuni	1
						Methylobacterium	5	Methylobacterium	0.00376506					insulaenigrae	1
						Pantoea	5	Pantoea	0.00376506					hyointestinalis	1
						Proteus	5	Proteus	0.00376506					hominis	1
						Psychrobacter	5	Psychrobacter	0.00376506					helveticus	1
						Aquabacterium	4	Aquabacterium	0.00301205					gracilis	10
						Bradyrhizobium	4	Bradyrhizobium	0.00301205					fetus	1
						Curvibacter	4	Curvibacter	0.00301205					curvus	4
						Derxia	4	Derxia	0.00301205					concisus	10
						Leptothrix	4	Leptothrix	0.00301205					ureolyticus	1
						Novosphingobium	4	Novosphingobium	0.00301205					spp.	48
						Propionivibrio	4	Propionivibrio	0.00301205			Aggregatibacter	85	actinomycetemcomitans	9
						Sphingobium	4	Sphingobium	0.00301205					aphrophilus	6
						Vibrio	4	Vibrio	0.00301205					paraphrophilus	5
						Wolinella	4	Wolinella	0.00301205					segnis	9
						Acetobacter	3	Acetobacter	0.00225904					spp.	56
						Afipia	3	Afipia	0.00225904			Kingella	53	denitrificans	6
						Asticcacaulis	3	Asticcacaulis	0.00225904					kingae	3
						Azoarcus	3	Azoarcus	0.00225904					oralis	6
						Brachymonas	3	Brachymonas	0.00225904					spp.	38
						Buttiauxella	3	Buttiauxella	0.00225904			Lautropia	30	mirabilis	10
						Cedecea	3	Cedecea	0.00225904					spp.	20
						Dechloromonas	3	Dechloromonas	0.00225904			Cardiobacterium	30	hominis	6
						Delftia	3	Delftia	0.00225904					valvarum	5
						Devosia	3	Devosia	0.00225904					spp.	19
						Diaphorobacter	3	Diaphorobacter	0.00225904			Pseudomonas	29	aeruginosa	6
						Duganella	3	Duganella	0.00225904					beteli	1
						Ehrlichia	3	Ehrlichia	0.00225904					fluorescens	3
						Enhydrobacter	3	Enhydrobacter	0.00225904					fragi	1
						Herminiimonas	3	Herminiimonas	0.00225904					luteola	1
						Hylemonella	3	Hylemonella	0.00225904					otitidis	1
						Kluyvera	3	Kluyvera	0.00225904					pseudoalcaligenes	1
						Legionella	3	Legionella	0.00225904					stutzeri	2
						Ochrobactrum	3	Ochrobactrum	0.00225904					spp.	13
						Ottowia	3	Ottowia	0.00225904			Eikenella	27	corrodens	9
						Pectobacterium	3	Pectobacterium	0.00225904					spp.	18
						Photobacterium	3	Photobacterium	0.00225904			Actinobacillus	23	capsulatus	1
						Plesiomonas	3	Plesiomonas	0.00225904					equuli	1
						Pseudoxanthomonas	3	Pseudoxanthomonas	0.00225904					minor	1
						Simplicispira	3	Simplicispira	0.00225904					pleuropneumoniae	1
						Variovorax	3	Variovorax	0.00225904					porcinus	1
						Xanthomonas	3	Xanthomonas	0.00225904					scotiae	1
						Acidovorax	2	Acidovorax	0.00150602					succinogenes	1
						Advenella	2	Advenella	0.00150602					ureae	1
						Agrobacterium	2	Agrobacterium	0.00150602					spp.	15
						Altererythrobacter	2	Altererythrobacter	0.00150602			Enterobacter	23	aerogenes	3
						Alysiella	2	Alysiella	0.00150602					amnigenus	1
						Arcobacter	2	Arcobacter	0.00150602					cancerogenus	1
						Bartonella	2	Bartonella	0.00150602					cloacae	4
						Beggiatoa	2	Beggiatoa	0.00150602					gergoviae	2
						Castellaniella	2	Castellaniella	0.00150602					hormaechei	2
						Caulobacter	2	Caulobacter	0.00150602					mori	1
						Chitinibacter	2	Chitinibacter	0.00150602					sakazakii	3
						Cronobacter	2	Cronobacter	0.00150602					xiangfangensis	1
						Cupriavidus	1	Cupriavidus	0.000753012					spp.	5
						Denitratisoma	2	Denitratisoma	0.00150602			Klebsiella	23	michiganensis	1
						Erwinia	2	Erwinia	0.00150602					oxytoca	4
						Gallibacterium	2	Gallibacterium	0.00150602					pneumoniae	10
						Gemmobacter	2	Gemmobacter	0.00150602					singaporensis	1
						Geobacter	2	Geobacter	0.00150602					spp.	7
						Hahella	2	Hahella	0.00150602			Serratia	17	liquefaciens	1
						Hoeflea	2	Hoeflea	0.00150602					odorifera	1
						Hyphomonas	2	Hyphomonas	0.00150602					marcescens	6
						Ideonella	2	Ideonella	0.00150602					ficaria	2
						Janthinobacterium	2	Janthinobacterium	0.00150602					rubidaea	1
						Limnobacter	2	Limnobacter	0.00150602					spp.	6
						Marinomonas	2	Marinomonas	0.00150602			Acinetobacter	16	baumannii	5
						Marinospirillum	2	Marinospirillum	0.00150602					johnsonii	1
						Massilia	2	Massilia	0.00150602					schindleri	1
						Methyloversatilis	2	Methyloversatilis	0.00150602					junii	1
						Morganella	2	Morganella	0.00150602					spp.	8
						Nitrosomonas	2	Nitrosomonas	0.00150602			Escherichia	12	coli	4
						Nitrosospira	2	Nitrosospira	0.00150602					spp.	8
						Paracoccus	2	Paracoccus	0.00150602			Helicobacter	11	pylori	7
						Pelomonas	2	Pelomonas	0.00150602					trogontum	1
						Phenylobacterium	2	Phenylobacterium	0.00150602					spp.	3
						Phyllobacterium	2	Phyllobacterium	0.00150602			Simonsiella	11	muelleri	6
						Rhodoplanes	2	Rhodoplanes	0.00150602					spp.	5
						Rhodopseudomonas	2	Rhodopseudomonas	0.00150602			Sphingomonas	11	yabuuchiae	2
						Salmonella	2	Salmonella	0.00150602					spp.	9
						Shinella	2	Shinella	0.00150602			Desulfobulbus	10	mediterraneus	1
						Sutterella	2	Sutterella	0.00150602					rhabdoformis	1
						Syntrophus	2	Syntrophus	0.00150602					elongatus	1
						Tepidimonas	2	Tepidimonas	0.00150602					spp.	7
						Terrahaemophilus	2	Terrahaemophilus	0.00150602			Moraxella	10	osloensis	1
						Thioflavicoccus	2	Thioflavicoccus	0.00150602					catarrhalis	1
						Yersinia	2	Yersinia	0.00150602					oblonga	1
						Zymomonas	2	Zymomonas	0.00150602					spp.	7
						Acidiferrobacter	1	Acidiferrobacter	0.000753012			Comamonas	9	terrigena	1
						Acidithiobacillus	1	Acidithiobacillus	0.000753012					testosteroni	2
						Acidocella	1	Acidocella	0.000753012					spp.	6
						Aestuariivita	1	Aestuariivita	0.000753012			Aeromonas	8	veronii	1
						Alcaligenes	1	Alcaligenes	0.000753012					hydrophila	1
						Alishewanella	1	Alishewanella	0.000753012					spp.	6
						Alkalilimnicola	1	Alkalilimnicola	0.000753012			Burkholderia	7	cepacia	1
						Alkanindiges	1	Alkanindiges	0.000753012					spp.	6
						Aminobacter	1	Aminobacter	0.000753012			Citrobacter	8	koseri	2
						Anaerobiospirillum	1	Anaerobiospirillum	0.000753012					amalonaticus	1
						Anaeromyxobacter	1	Anaeromyxobacter	0.000753012					freundii	1
						Anaplasma	1	Anaplasma	0.000753012					spp.	4
						Aquicella	1	Aquicella	0.000753012			Herbaspirillum	8	hiltneri	1
						Baumannia	1	Baumannia	0.000753012					frisingense	1
						Bdellovibrio	1	Bdellovibrio	0.000753012					chlorophenolicum	1
						Bergeriella	1	Bergeriella	0.000753012					seropedicae	1
						Bibersteinia	1	Bibersteinia	0.000753012					lusitanum	1
						Bilophila	1	Bilophila	0.000753012					rubrisubalbicans	1
						Bosea	1	Bosea	0.000753012					huttiense	1
						Brenneria	1	Brenneria	0.000753012					spp.	1
						Brucella	1	Brucella	0.000753012			Pasteurella	8	pneumotropica	1
						Budvicia	1	Budvicia	0.000753012					multocida	1
						Byssovorax	1	Byssovorax	0.000753012					mairii	1
						Cellvibrio	1	Cellvibrio	0.000753012					spp.	5
						Chitinilyticum	1	Chitinilyticum	0.000753012			Stenotrophomonas	8	maltophilia	2
						Chujaibacter	1	Chujaibacter	0.000753012					spp.	6
						Collimonas	1	Collimonas	0.000753012			Desulfomicrobium	7	orale	4
						Conchiformibius	1	Conchiformibius	0.000753012					spp.	3
						Coxiella	1	Coxiella	0.000753012			Desulfovibrio	7	fairfieldensis	1
						Craurococcus	1	Craurococcus	0.000753012					hydrothermalis	1
						Crenothrix	1	Crenothrix	0.000753012					desulfuricans	1
						Deefgea	1	Deefgea	0.000753012					spp.	4
						Deferrisoma	1	Deferrisoma	0.000753012			Mannheimia	7	haemolytica	2
						Defluvibacter	1	Defluvibacter	0.000753012					varigena	1
						Defluviicoccus	1	Defluviicoccus	0.000753012					granulomatis	1
						Desulfarculus	1	Desulfarculus	0.000753012					ruminalis	1
						Desulfatiglans	1	Desulfatiglans	0.000753012					spp.	2
						Desulfatirhabdium	1	Desulfatirhabdium	0.000753012			Shewanella	7	aquimarina	1
						Desulfatitalea	1	Desulfatitalea	0.000753012					loihica	1
						Desulfobacca	1	Desulfobacca	0.000753012					japonica	1
						Desulfobacter	1	Desulfobacter	0.000753012					decolorationis	1
						Desulfocapsa	1	Desulfocapsa	0.000753012					spp.	3
						Desulfonatronovibrio	1	Desulfonatronovibrio	0.000753012			Achromobacter	6	xylosoxidans	4
						Desulfonatronum	1	Desulfonatronum	0.000753012					spp.	2
						Desulforhabdus	1	Desulforhabdus	0.000753012			Ralstonia	6	spp.	6
						Desulfotalea	1	Desulfotalea	0.000753012			Rhizobium	6	loti	1
						Desulfurivibrio	1	Desulfurivibrio	0.000753012					daejeonense	1
						Desulfuromonas	1	Desulfuromonas	0.000753012					leguminosarum	1
						Dickeya	1	Dickeya	0.000753012					sullae	1
						Dokdonella	1	Dokdonella	0.000753012					spp.	2
						Dyella	1	Dyella	0.000753012			Bordetella	5	petrii	1
						Ectothiorhodospira	1	Ectothiorhodospira	0.000753012					pertussis	2
						Ensifer	1	Ensifer	0.000753012					parapertussis	1
						Erythrobacter	1	Erythrobacter	0.000753012					spp.	1
						Erythromicrobium	1	Erythromicrobium	0.000753012			Brevundimonas	5	diminuta	2
						Faucicola	1	Faucicola	0.000753012					spp.	3
						Ferribacterium	1	Ferribacterium	0.000753012			Methylobacterium	5	fujisawaense	1
						Ferrimonas	1	Ferrimonas	0.000753012					spp.	4
						Ferritrophicum	1	Ferritrophicum	0.000753012			Pantoea	5	agglomerans	1
						Frederiksenia	1	Frederiksenia	0.000753012					spp.	4
						Gallionella	1	Gallionella	0.000753012			Proteus	5	mirabillis	2
						Geoalkalibacter	1	Geoalkalibacter	0.000753012					spp.	3
						Geothermobacter	1	Geothermobacter	0.000753012			Psychrobacter	5	celer	1
						Haliangium	1	Haliangium	0.000753012					spp.	4
						Haliea	1	Haliea	0.000753012
						Halioglobus	1	Halioglobus	0.000753012
						Halomonas	1	Halomonas	0.000753012
						Hirschia	1	Hirschia	0.000753012
						Hydrogenophaga	1	Hydrogenophaga	0.000753012
						Hyphomicrobium	1	Hyphomicrobium	0.000753012
						Inhella	1	Inhella	0.000753012
						Laribacter	1	Laribacter	0.000753012
						Lawsonia	1	Lawsonia	0.000753012
						Leminorella	1	Leminorella	0.000753012
						Limnohabitans	1	Limnohabitans	0.000753012
						Loktanella	1	Loktanella	0.000753012
						Lonepinella	1	Lonepinella	0.000753012
						Lucibacterium	1	Lucibacterium	0.000753012
						Luteimonas	1	Luteimonas	0.000753012
						Lysobacter	1	Lysobacter	0.000753012
						Magnetospirillum	1	Magnetospirillum	0.000753012
						Marinicella	1	Marinicella	0.000753012
						Marinobacter	1	Marinobacter	0.000753012
						Mesorhizobium	1	Mesorhizobium	0.000753012
						Methylobacter	1	Methylobacter	0.000753012
						Methylocaldum	1	Methylocaldum	0.000753012
						Methylocystis	1	Methylocystis	0.000753012
						Methyloglobulus	1	Methyloglobulus	0.000753012
						Methylomonas	1	Methylomonas	0.000753012
						Methylotenera	1	Methylotenera	0.000753012
						Methylovirgula	1	Methylovirgula	0.000753012
						Microvirga	1	Microvirga	0.000753012
						Mizugakiibacter	1	Mizugakiibacter	0.000753012
						Morococcus	1	Morococcus	0.000753012
						Mycoplana	1	Mycoplana	0.000753012
						Nautella	1	Nautella	0.000753012
						Necropsobacter	1	Necropsobacter	0.000753012
						Neorhizobium	1	Neorhizobium	0.000753012
						Nevskia	1	Nevskia	0.000753012
						Nicoletella	1	Nicoletella	0.000753012
						Nitrincola	1	Nitrincola	0.000753012
						Nitrobacter	1	Nitrobacter	0.000753012
						Nordella	1	Nordella	0.000753012
						Noviherbaspirillum	1	Noviherbaspirillum	0.000753012
						Oleiphilus	1	Oleiphilus	0.000753012
						Oleispira	1	Oleispira	0.000753012
						Oligoflexus	1	Oligoflexus	0.000753012
						Paenalcaligenes	1	Paenalcaligenes	0.000753012
						Panacagrimonas	1	Panacagrimonas	0.000753012
						Parasutterella	1	Parasutterella	0.000753012
						Parvibaculum	1	Parvibaculum	0.000753012
						Pedomicrobium	1	Pedomicrobium	0.000753012
						Pelagibacterium	1	Pelagibacterium	0.000753012
						Pelagibius	1	Pelagibius	0.000753012
						Perlucidibaca	1	Perlucidibaca	0.000753012
						Phaselicystis	1	Phaselicystis	0.000753012
						Phocoenobacter	1	Phocoenobacter	0.000753012
						Phreatobacter	1	Phreatobacter	0.000753012
						Piscinibacter	1	Piscinibacter	0.000753012
						Polaromonas	1	Polaromonas	0.000753012
						Polynucleobacter	1	Polynucleobacter	0.000753012
						Porticoccus	1	Porticoccus	0.000753012
						Providencia	1	Providencia	0.000753012
						Pseudoalteromonas	1	Pseudoalteromonas	0.000753012
						Pseudofulvimonas	1	Pseudofulvimonas	0.000753012
						Pseudolabrys	1	Pseudolabrys	0.000753012
						Pseudorhodobacter	1	Pseudorhodobacter	0.000753012
						Pseudospirillum	1	Pseudospirillum	0.000753012
						Pusillimonas	1	Pusillimonas	0.000753012
						Ramlibacter	1	Ramlibacter	0.000753012
						Raoultella	1	Raoultella	0.000753012
						Reyranella	1	Reyranella	0.000753012
						Rheinheimera	1	Rheinheimera	0.000753012
						Rhizomicrobium	1	Rhizomicrobium	0.000753012
						Rhodanobacter	1	Rhodanobacter	0.000753012
						Rhodobacter	1	Rhodobacter	0.000753012
						Rhodocyclus	1	Rhodocyclus	0.000753012
						Rhodoferax	1	Rhodoferax	0.000753012
						Rhodomicrobium	1	Rhodomicrobium	0.000753012
						Rickettsia	1	Rickettsia	0.000753012
						Roseomonas	1	Roseomonas	0.000753012
						Rubellimicrobium	1	Rubellimicrobium	0.000753012
						Saccharophagus	1	Saccharophagus	0.000753012
						Salinarimonas	1	Salinarimonas	0.000753012
						Salinivibrio	1	Salinivibrio	0.000753012
						Sandaracinobacter	1	Sandaracinobacter	0.000753012
						Sandaracinus	1	Sandaracinus	0.000753012
						Sandarakinorhabdus	1	Sandarakinorhabdus	0.000753012
						Schlegelella	1	Schlegelella	0.000753012
						Sideroxydans	1	Sideroxydans	0.000753012
						Silanimonas	1	Silanimonas	0.000753012
						Sinorhizobium	1	Sinorhizobium	0.000753012
						Smithella	1	Smithella	0.000753012
						Sneathiella	1	Sneathiella	0.000753012
						Sorangium	1	Sorangium	0.000753012
						Sphingopyxis	1	Sphingopyxis	0.000753012
						Stella	1	Stella	0.000753012
						Steroidobacter	1	Steroidobacter	0.000753012
						Sulfuricella	1	Sulfuricella	0.000753012
						Sulfuricurvum	1	Sulfuricurvum	0.000753012
						Sulfurimonas	1	Sulfurimonas	0.000753012
						Sulfurivirga	1	Sulfurivirga	0.000753012
						Sulfurospirillum	1	Sulfurospirillum	0.000753012
						Sulfurovum	1	Sulfurovum	0.000753012
						Suttonella	1	Suttonella	0.000753012
						Syntrophobacter	1	Syntrophobacter	0.000753012
						Syntrophorhabdus	1	Syntrophorhabdus	0.000753012
						Tabrizicola	1	Tabrizicola	0.000753012
						Tetrathiobacter	1	Tetrathiobacter	0.000753012
						Thauera	1	Thauera	0.000753012
						Thermomonas	1	Thermomonas	0.000753012
						Thioalkalimicrobium	1	Thioalkalimicrobium	0.000753012
						Thioalkalispira	1	Thioalkalispira	0.000753012
						Thiobacillus	1	Thiobacillus	0.000753012
						Thiobacter	1	Thiobacter	0.000753012
						Thioclava	1	Thioclava	0.000753012
						Thiocystis	1	Thiocystis	0.000753012
						Uliginosibacterium	1	Uliginosibacterium	0.000753012
						Undibacterium	1	Undibacterium	0.000753012
						Uruburuella	1	Uruburuella	0.000753012
						Variibacter	1	Variibacter	0.000753012
						Vitreoscilla	1	Vitreoscilla	0.000753012
						Vogesella	1	Vogesella	0.000753012
						Vulgatibacteraceae	1	Vulgatibacteraceae	0.000753012
						Wolbachia	1	Wolbachia	0.000753012
						Woodsholea	1	Woodsholea	0.000753012
						Xenophilus	1	Xenophilus	0.000753012
						Zoogloea	1	Zoogloea	0.000753012
						Zymobacter	1	Zymobacter	0.000753012
						Sulfuritalea	1	Sulfuritalea	0.000753012
						Total	1328	Total	1

## Sheet: Table S4 - Oral-gut ID
Table S4 - 16S rRNA gene sequence identity between the type strain of each species reported in the oral cavity and related bacteria in the human gut microbiome.
Reported species (nº)	e value (ex)	16S rRNA identity	Valid name
N. subflava (17)	-155	90.38			https://blast.ncbi.nlm.nih.gov/Blast.cgi
N. flavescens (8)	0	87.43			Zheng Zhang, Scott Schwartz, Lukas Wagner, and Webb Miller (2000), "A greedy algorithm for aligning DNA sequences", J Comput Biol 2000; 7(1-2):203-14.
N. mucosa (7)	-153	90.14			human gut metagenome 16S ribosomal RNA
N. elongata (7)	-151	89.95			Title:human gut metagenome 16S ribosomal RNA
N. sicca (5)	-148	89.42			Molecule Type:mixed DNA
N. bacilliformis (5)	0	88.20			Update date:2022/05/06
N. weaveri (4)	-145	88.97			Number of sequences:9759
N. oralis (4)	0	88.95
N. lactamica (4)	-144	88.89
N. flava (4)	0	85.69
N. polysaccharea (3)	0	88.85			https://lpsn.dsmz.de/
N. pharyngis (3)	n.a.	n.a.			Parte, A.C., Sardà Carbasse, J., Meier-Kolthoff, J.P., Reimer, L.C. and Göker, M. (2020). List of Prokaryotic names with Standing in Nomenclature (LPSN) moves to the DSMZ. International Journal of Systematic and Evolutionary Microbiology, 70, 5607-5612; DOI: 10.1099/ijsem.0.004332
N. meningitidis (3)	-146	89.26			Access: 2022/05/06
N. perflava (2)	-146	89.21
N. gonorrhoeae (2)	-133	87.29
N. cinerea (2)	-146	89.23
N. dentiae (1)	0	88.55
N. canis (1)	-146	89.02
N. animalis (1)	-142	88.70
Neisseria spp. (82)
H. parainfluenzae (16)	0	87.97
H. haemolyticus (5)	0	86.55
H. paraphrohaemolyticus (4)	0	89.35
H. sputorum (3)	0	89.49
H. pittmaniae (3)	0	88.59
H. influenzae (3)	0	87.66
H. aegyptius (3)	0	86.86
H. parahaemolyticus (2)	-145	88.26
H. haemoglobinophilus (1)	0	87.63	Canicola haemoglobinophilus
H. ducreyi (1)	0	88.01
Haemophilus spp. (69)
C. gracilis (10)	0	78.44
C. concisus (10)	0	78.92
C. showae (9)	-169	81.29
C. rectus (7)	0	78.77
C. curvus (4)	0	80.69
C. sputorum (2)	0	79.87
C. lari (1)	0	79.41
C. jejuni (1)	-179	81.20
C. insulaenigrae (1)	0	79.07
C. hyointestinalis (1)	0	78.60
C. hominis (1)	0	79.75
C. helveticus (1)	0	81.07
C. fetus (1)	0	78.11
C. ureolyticus (1)	0	80.88
Campylobacter spp. (48)
A. actinomycetemcomitans (9)	0	86.54
A. segnis (9)	0	87.05
A. aphrophilus (6)	0	86.99
A. paraphrophilus (5)	n.a.	n.a.
Aggregatibacter spp. (56)
K. denitrificans (6)	0	88.62
K. kingae (3)	-127	84.80
K. oralis (6)	-138	87.83
Kingella spp.(38)
Card. hominis (6)	0	84.65
Card. valvarum (5)	0	85.45
Cardiobacterium spp. (19)
L. mirabilis (10)	0	92.05
Lautropia spp. (20)
P. aeruginosa (6)	-151	86.48
P. fluorescens (3)	0	86.30
P. stutzeri (2)	0	87.47
P. beteli (1)	0	83.96
P. fragi (1)	0	86.57
P. luteola (1)	0	86.43
P. otitidis (1)	0	83.45
P. pseudoalcaligenes (1)	0	86.42
Pseudomonas spp. (13)
E. corrodens (9)	-151	89.90
Eikenella spp. (18)
Act. capsulatus (1)	0	86.94
Act. equuli (1)	-124	86.77
Act. minor (1)	0	88.06
Act. pleuropneumoniae (1)	0	88.07
Act. porcinus (1)	0	88.15
Act. scotiae (1)	0	88.39
Act. succinogenes (1)	0	88.36
Act. ureae (1)	0	88.82
Actinobacillus spp. (15)
Ent. cloacae (4)	0	98.41
Ent. aerogenes (3)	0	94.95	Klebsiella_aerogenes
Ent. sakazakii (3)	0	97.16	Kosakonia_sacchari_
Ent. gergoviae (2)	0	96.99	Pluralibacter_gergoviae
Ent. hormaechei (2)	0	97.29
Ent. amnigenus (1)	0	95.53	Lelliottia_amnigena
Ent. cancerogenus (1)	0	96.50
Ent. mori (1)	0	96.92
Ent. xiangfangensis (1)	0	96.58	Enterobacter_hormaechei_subsp._xiangfangensis
Enterobacter spp. (5)
Kl. pneumoniae (10)	0	97.76
Kl. oxytoca (4)	0	96.12
Kl. singaporensis (1)	0	96.26
Kl. michiganensis (1)	0	95.99
Klebsiella spp. (7)
S. marcescens (6)	0	96.21
S. ficaria (2)	0	94.64
S. liquefaciens (1)	0	96.64
S. rubidaea (1)	0	95.52
S. odorifera (1)	0	95.52
Serratia spp. (6)
Ac.baumannii (5)	-98	83.64
Ac. johnsonii (1)	-93	82.95
Ac. schindleri (1)	-93	84.80
Ac. junii (1)	-98	83.96
Acinetobacter spp. (8)
Esch. coli (4)	0	88.65
Escherichia spp. (8)
H. pylori (7)	0	81.41
H. trogontum (1)	0	82.78
Helicobacter spp. (3)
Sim. muelleri (6)	0	87.87
Simonsiella spp. (5)
Sph. yabuuchiae (2)	0	85.97
Sphingomonas spp. (9)
D. elongates (1)	0	83.67
D. mediterraneus (1)	0	83.09	Desulfogranum_mediterraneum
D. rhabdoformis (1)	0	82.95
Desulfobulbus spp. (7)
M. oblonga (1)	0	87.16
M. osloensis (1)	-87	81.20
M. catarrhalis (1)	-99	81.26	Branhamella_catarrhalis
Moraxella spp. 7/10
Com. testosteroni (2)	-143	89.46
Com. terrigena (1)	0	89.82
Comamonas spp. (6)
Aero. hydrophila (1)	0	93.72
Aero. veronii (1)	0	89.61
Aeromonas spp. 6/8
B. cepacia (1)	0	88.59
Burkholderia spp. (6)
Cit. koseri (2)	0	97.11
Cit. amalonaticus (1)	0	97.42
Cit. freundii (1)	0	95.91
Citrobacter spp. (4)
Herb. hiltneri (1)	0	95.03
Herb. frisingense (1)	0	95.29
Herb. chlorophenolicum (1)	0	95.21
Herb. seropedicae (1)	0	95.80
Herb. lusitanum (1)	0	95.13
Herb. rubrisubalbicans (1)	0	94.99
Herb. huttiense (1)	0	95.45
Herbaspirillum sp. (1)
Past. pneumotropica (1)	0	88.59	Rodentibacter pneumotropicus
Past. multocida (1)	0	88.06
Past. mairii (1)	0	87.52
Pasteurella spp. (5)
Sten. maltophilia (2)	0	84.89
Stenotrophomonas spp. (6)
Des. orale (4)	0	87.70
Desulfomicrobium spp. (3)
Dv. desulfuricans (1)	0	98.62
Dv. fairfieldensis (1)	0	96.01
Dv. hydrothermalis (1)	0	87.63	Maridesulfovibrio hydrothermalis
Desulfovibrio spp. (4)
Man. haemolytica (2)	0	87.37
Man. varigena (1)	0	89.16
Man. granulomatis (1)	0	88.24
Man. ruminalis (1)	0	88.70
Mannheimia spp. (2)
Sh. aquimarina (1)	0	89.15
Sh. loihica (1)	0	89.23
Sh. japonica (1)	0	89.02
Sh. decolorationis (1)	0	88.69
Shewanella spp. (3)
Ach. xylosoxidans (4)	0	91.78
Achromobacter spp. (2)
Ralstonia spp. (6)
Rh. daejeonense (1)	0	87.71
Rh. leguminosarum (1)	0	87.94
Rh.sullae (1)	0	88.39
Rh.loti (1)	0	87.40	Mesorhizobium loti
Rhizobium sp. (2)
Bor. pertusis (2)	0	90.94
Bor. petri (1)	0	90.99
Bor. parapertussis (1)	0	91.09
Bordetella sp. (1)
Br. diminuta (2)	0	86.22
Brevundimonas spp. (3)
Met. fujisawaense (1)	0	94.17
Methylobacterium spp. (4)
Pan. agglomerans (1)	0	96.55
Pantoea spp. 4/5
Pr. mirabilis (2)	0	92.65
Proteus spp. (3)
Psy. celer (1)	0	85.09
Psychrobacter spp. (4)
